# Supplementary material for: Redox phenotype confers T cell-exclusion microenvironment and resistance to immunotherapy by suppressing STING/MDA5 expression and interferon signaling in lung cancers harboring KEAP1/STK11 mutations
Source: Front Oncol. 2025 Nov 25;15:1676797. doi: 10.3389/fonc.2025.1676797 (PMC12685646; doi:10.3389/fonc.2025.1676797)
Supplement: Supplementary file 3 [file Table1.xlsx]

## Sheet: Table S1
Table S1. Clinicopathological information of ICI cohort in our medical center
ID	gender	Age	Smoking History	Histology	TNM	Stage	KRAS	STK11	KEAP1	immuno_regiment	response	PFS	OS	survival	progression
P1	Male	72	yes	Adenocarcinoma	T4N3Mx	IIIC	MUT	widetype	widetype	Sintilimab	SD	10	17	0	1
P2	Female	51	No	Adenocarcinoma	T4N2M1a	IVA	MUT	widetype	widetype	Camrelizumab	SD	NA	13	0	0
P3	Female	65	No	Adenocarcinoma	T2N2M1	IV	MUT	widetype	widetype	Camrelizumab	PR	NA	NA	0	0
P4	Male	72	yes	Adenocarcinoma	cT1cN3M1c	IVB	MUT	MUT	widetype	Sintilimab	PD	6	11	1	1
P5	Male	61	yes	Squamous cell carcinoma	cT4N3M1b	IVA	MUT	widetype	widetype	Pembrolizumab	PR	16	21	0	1
P6	Male	70	yes	Adenocarcinoma	T4N2M1c	Ivb	MUT	widetype	widetype	Pembrolizumab	PD	2	3	1	1
P7	Male	66	No	Adenocarcinoma	T2bN3M1a	ⅣA	MUT	widetype	widetype	Pembrolizumab	PD	3	3	1	1
P8	Male	65	yes	Adenocarcinoma	T2bN3M1c	IVB	MUT	widetype	widetype	Pembrolizumab	SD	3	6	1	1
P9	Male	58	yes	Adenocarcinoma	T2N2M1c	IV B	MUT	MUT	widetype	Camrelizumab	PR	3	8	1	1
P10	Male	61	yes	Squamous cell carcinoma	cT4N3M1b	IVA	MUT	widetype	widetype	Pembrolizumab	PR	13	21	0	1
P11	Male	65	yes	Adenocarcinoma	T4N3M1c	ⅣB	MUT	MUT	widetype	Pembrolizumab	SD	8	11	1	1
P12	Male	64	yes	Adenocarcinoma	T3N2M1a	ⅣA	MUT	widetype	widetype	Sintilimab	SD	11	NA	0	1
P13	Male	68	yes	Adenocarcinoma	T1N3M1c	IVB	MUT	widetype	widetype	Camrelizumab	SD	12	12	1	1
P14	Male	70	yes	Adenocarcinoma	T3N3M1b	IVA	MUT	widetype	widetype	Pembrolizumab	SD	16	NA	0	1
P15	Male	69	yes	Adenocarcinoma	T4N2M1b	IVA	MUT	widetype	widetype	Camrelizumab	SD	41	NA	0	1
P16	Male	61	yes	Adenocarcinoma	T4N3M1c	ⅣB	MUT	widetype	widetype	Tislelizumab	PR	NA	NA	0	0
P17	Male	64	yes	Adenocarcinoma	T4M2M1a	Iva	MUT	widetype	widetype	Camrelizumab	SD	12	28	0	1
P18	Male	62	yes	Adenocarcinoma	T4N3M1b	IVB	MUT	widetype	widetype	Camrelizumab	SD	1	4	1	1
P19	Male	66	yes	Adenocarcinoma	T1cN0M1c	IVB	MUT	widetype	widetype	Tislelizumab	PD	1	10	1	1
P20	Male	33	yes	Adenocarcinoma	T4N3M1c	IVB	MUT	widetype	widetype	Camrelizumab	SD	7	7	1	1
P21	Female	66	No	Adenocarcinoma	T4N2M1	IVB	MUT	widetype	widetype	Nivolumab	SD	8	8	1	1
P22	Male	61	yes	Adenocarcinoma	cT1cN1M1b	IVA	MUT	widetype	widetype	Tislelizumab	SD	21	23	1	1
P23	Male	66	yes	Adenocarcinoma	T2N2M0	IIIB	MUT	MUT	widetype	Toripalimab	PD	2	11	1	1
P24	Male	65	yes	Adenocarcinoma	T2aN3M1c	ⅣB	MUT	widetype	MUT	Sintilimab	SD	2	5	1	1
P25	Male	67	yes	Adenocarcinoma	T2aN3M0	IIIB	MUT	widetype	widetype	Tislelizumab	PD	1	3	1	1
P26	Male	59	yes	Adenocarcinoma	T2N2M1c	IVB	MUT	MUT	MUT	Tislelizumab	SD	3	10	1	1
P27	Male	45	yes	Adenocarcinoma	T1N3M1c	ⅣB	MUT	widetype	MUT	NIVOLUMAB	PD	1	NA	0	1
P28	Male	58	yes	Adenocarcinoma	T4N2M1c	IV B	MUT	widetype	widetype	Camrelizumab	SD	14	NA	0	1
P29	Male	56	yes	Adenocarcinoma	T3aN3M0	IIIB	MUT	widetype	widetype	Dupilimab	PR	3	NA	0	1
P30	Male	59	yes	Adenocarcinoma	T1bN3M1c	IVB	MUT	MUT	widetype	Pembrolizumab	SD	6	7	0	1
P31	Male	68	yes	Squamous cell carcinoma	T4N2M0	IIIB	MUT	widetype	widetype	Tislelizumab	PD	NA	1	0	0
P32	Male	54	yes	Adenocarcinoma	T2bNxM1a	ⅣA	MUT	widetype	MUT	Toripalimab	PR	5	12	1	1
P33	Male	71	yes	Adenocarcinoma	T4N3M1c	IVB	MUT	widetype	widetype	Sintilimab	PD	24	24	1	1
P34	Male	64	yes	Squamous cell carcinoma	T4N2M1c	IVB	MUT	widetype	widetype	Pembrolizumab	PR	17	17	1	1
P35	Male	60	yes	Adenocarcinoma	T4N0M1c	ⅣA	MUT	widetype	widetype	Tislelizumab	SD	5	6	1	1
P36	Male	60	yes	Adenocarcinoma	T1bN3M1c	IVB	MUT	MUT	widetype	Sintilimab	SD	19	20	0	1
P37	Female	47	No	Adenocarcinoma	T4NxM1b	IVB	MUT	widetype	widetype	Camrelizumab	PD	2	13	0	1
P38	Male	66	yes	Adenocarcinoma	T2aN2M1c	IVB	MUT	widetype	MUT	Camrelizumab	PR	10	12	1	1
P39	Male	63	No	Adenocarcinoma	T2bN0M1b	ⅣA	MUT	widetype	MUT	Sintilimab	PR	NA	1	0	0
P40	Male	32	yes	Adenocarcinoma	T4N2M1	IVB	MUT	widetype	widetype	Pembrolizumab	PD	NA	1	0
P41	Male	67	yes	Adenocarcinoma	T4N2M1a	ⅣA	MUT	widetype	widetype	Pembrolizumab	SD	NA	3	0	0
P42	Male	62	No	Adenocarcinoma	T1bN3M1c	IVB	MUT	MUT	widetype	Pembrolizumab	PD	3	3	1	1
P43	Male	72	No	Adenocarcinoma	cT2N3M1c	IVB	MUT	widetype	widetype	Pembrolizumab	SD	1	3	0	1
P44	Male	63	yes	Adenocarcinoma	T4N2M1c	IVB	MUT	widetype	widetype	Cadonilimab	PD	4	4	1	1
P45	Male	69	No	Adenocarcinoma	cT4N3M1c	IVB	MUT	widetype	widetype	Pembrolizumab	PR	8	13	0	1
P46	Female	47	No	Adenocarcinoma	T2aN1M0	IIIB	MUT	widetype	widetype	Sintilimab	CR	NA	4	0	0
P47	Male	57	No	Adenocarcinoma	T3N2M1c	IVB	MUT	widetype	widetype	Sintilimab	PR	3	3	0	1
P48	Male	79	yes	Adenocarcinoma	T4N0Mx		MUT	widetype	widetype	Camrelizumab	SD	NA	6	0	0
P49	Male	57	yes	Adenocarcinoma	T1N0M1c	IVB	MUT	widetype	widetype	Sintilimab	SD	NA	6	0	0
P50	Female	80	yes	Adenocarcinoma	T2N2M1	IVA	MUT	widetype	widetype	Sintilimab	SD	NA	6	0	0
P51	Male	66	yes	Adenocarcinoma	T3N3M1c	IVB	MUT	widetype	widetype	Sintilimab	PR	NA	6	0	0
P52	Female	59	No	Squamous cell carcinoma	T4N3M1	IVA	MUT	widetype	widetype	Camrelizumab	PD	3	4	1	1
P53	Male	72	No	Adenocarcinoma	cT4N1M1c	IVB	MUT	MUT	MUT	Camrelizumab	PD	2	6	1	1
P54	Male	60	yes		T1cNxM1b	IVA	MUT	widetype	widetype	Tislelizumab	PR	6	7	0	1
P55	Male	75	yes	Adenocarcinoma	cT4N3M1c	IVB	MUT	widetype	widetype	Pembrolizumab	PR	NA	8	0	0
P56	Male	74	No	Adenocarcinoma	T4N2M0	IIIB	MUT	widetype	widetype	Sintilimab	PD	NA	8	0	0
P57	Male	62	yes	Adenocarcinoma	T2bN3M1a	IVA	MUT	MUT	widetype	Tislelizumab	SD	7	7	1	1
P58	Male	55	yes	Squamous cell carcinoma	cT3N2M1b	IVA	MUT	widetype	widetype	Tislelizumab	SD	NA	8	0	0
P59	Male	63	yes	Adenocarcinoma	T1cN3M1c	IVB	MUT	widetype	widetype	Sintilimab	PD	5	5	1	1
P60	Female	66	No	Adenocarcinoma	T1cN3M1a	IVA	MUT	widetype	widetype	Pembrolizumab	SD	9	15	1	1
P61	Male	72	yes	Adenocarcinoma	T4N0M1a	IVA	MUT	widetype	widetype	Camrelizumab	PR	6	6	1	1
P62	Male	58	yes	Adenocarcinoma	cT4N2M1b	IVA	MUT	widetype	MUT	Pembrolizumab	PD	3	14	0	1
P63	Male	59	No	Adenocarcinoma	T4N3M1c	IVB	MUT	widetype	widetype	Pembrolizumab	SD	9	12	0	1
P64	Male	65	yes	Adenocarcinoma	T3N2M0	IIIB	MUT	widetype	widetype	Nivolumab	PD	NA	13	0	0
P65	Male	70	yes	Adenocarcinoma	cT3N3M1c	IVB	MUT	widetype	MUT	Sintilimab	PD	9	9	1	1
P66	Male	68	yes	Adenocarcinoma	T2N3M1b	IVA	MUT	widetype	widetype	Tislelizumab	PR	2	14	0	1
P67	Male	83	yes	Adenocarcinoma	T4N2M1	IVB	MUT	widetype	widetype	Pembrolizumab	PR	NA	17	0	0
P68	Male	64	No	Adenocarcinoma	T2N2M1c	IVB	MUT	MUT	widetype	Pembrolizumab		NA	17	0	0
P69	Male	78	yes	Adenocarcinoma	T4N3M1c	IVB	MUT	widetype	widetype	Sintilimab		1	1	1	1
P70	Male	67	yes	Adenocarcinoma	T4N2M1c	IVB	MUT	widetype	widetype	Pembrolizumab	PR	14	14	1	1
P71	Male	52	yes	Adenocarcinoma	T1bN2M1c	IVB	MUT	widetype	widetype	Pembrolizumab	SD	3	3	1	1
P72	Male	66	yes	Adenocarcinoma	T1bN3M1c	IVB	MUT	widetype	widetype	Sintilimab		NA	19	0	0
P73	Male	49	yes	Adenocarcinoma	T4N3M1c	IVB	MUT	widetype	widetype	Sintilimab	SD	NA	22	0	0
P74	Male	61	yes	Squamous cell carcinoma	T4N2M1	IVB	MUT	MUT	widetype	Tislelizumab	PD	1	18	0	1
P75	Male	68	yes	Adenocarcinoma	T2N2M1a	IVA	MUT	widetype	widetype	Pembrolizumab	SD	NA	21	0	0
P76	Male	68	yes	Adenocarcinoma	T4N3M1c	IVB	MUT	widetype	widetype	Sintilimab	PD	8	21	0	1
P77	Male	56	yes	Adenocarcinoma	T4N3M1c	IVB	MUT	widetype	widetype	Tislelizumab	PR	12	12	1	1
P78	Male	60	No	Adenocarcinoma	T2aN2M1b	IVA	MUT	widetype	widetype	Sintilimab	PR	3	3	1	1
P79	Female	55	No	Adenocarcinoma	T4N1M1a	IVA	MUT	widetype	widetype	Sintilimab	PD	9	11	0	1
P80	Male	67	yes	Adenocarcinoma	T4N2M1b	IVB	MUT	widetype	widetype	Camrelizumab	SD	30	NA	0	1
P81	Male	77	yes	Adenocarcinoma	T3N2M1a	IVA	MUT	widetype	widetype	Atezolizumab	SD	NA	NA	0	0
P82	Female	82	No	Adenocarcinoma	T2N3M1a	IVA	MUT	widetype	widetype	Sintilimab	PD	NA	NA	0	0
P83	Male	69	yes	Adenocarcinoma	cT1bN3M1c	IVB	MUT	MUT	MUT	Sintilimab	PD	3	8	1	1
P84	Male	62	yes	Adenocarcinoma	T3N2M1b	IVB	MUT	widetype	widetype	Camrelizumab	SD	NA	NA	0	0
P85	Male	49	yes	Adenocarcinoma	T4N3M1a	IVA	MUT	widetype	widetype	Camrelizumab	SD	16	NA	0	1
P86	Male	44	yes	Adenocarcinoma	rT2N0M1a	IVA	MUT	widetype	widetype	Sintilimab	PD	10	15	1	1
P87	Male	46		Adenocarcinoma	T2N3M0	IIIB	MUT	widetype	widetype	Pembrolizumab	SD	NA	NA	0	0
P88	Male	74	yes	Adenocarcinoma	T3N3M1b	IVA	MUT	widetype	widetype	Pembrolizumab	PR	13	NA	0	1
P89	Male	70	yes	Adenocarcinoma	T2aN3M1c	IVB	MUT	widetype	widetype	Pembrolizumab	SD	4	4	1	1
P90	Male	54	No	Adenocarcinoma	T4N3M1a	IVA	MUT	widetype	widetype	Pembrolizumab	PD	19	NA	1	1
P91	Male	67	yes	Adenocarcinoma	T4N2M1b	IVA	MUT	widetype	widetype	Camrelizumab	SD	30	12	0	1
P92	Male	66	yes	Adenocarcinoma	T4N2M0	IIIB	MUT	widetype	widetype	Camrelizumab	PR	42	NA	1	1
P93	Male	49	yes	Adenocarcinoma	T4N0M1c	IVB	MUT	widetype	widetype	Pembrolizumab	PR	NA	NA	0	0
P94	Male	54	yes	Adenocarcinoma	T2bN2M1b	IVB	MUT	widetype	widetype	Pembrolizumab	PR	1	NA	0	1
P95	Male	67	No	Adenocarcinoma	T3N3M1c	IVB	MUT	widetype	widetype	Pembrolizumab	PR	2	3	1	1
P96	Male	68	yes	Adenocarcinoma	T1bN3M1a	IVA	MUT	widetype	widetype	Pembrolizumab	SD	17	17	1	1
P97	Female	66	No	Adenocarcinoma	cT1cN2M1c	IVB	MUT	widetype	widetype	Pembrolizumab	PD	2	NA	0	1
P98	Female	51	NO	Others	T4N3M0	IIIC	widetype	widetype	widetype	Tislelizumab	SD	4	27	0	1
P99	Female	55	NO	Adenocarcinoma	T1cN1M1a	IV A	widetype	widetype	widetype	Sintilimab	SD	NA	21	0	0
P100	Male	51	NO	Adenocarcinoma	T1cN3M1a	IVA	widetype	widetype	widetype	Tislelizumab	PD	1	19	0	1
P101	Female	57	NO	Others	cT3N2M0	IIIB	widetype	widetype	widetype	Tislelizumab	PR	18	18	1	1
P102	Male	72	Yes	Adenocarcinoma	cT3N2M1	IV	widetype	widetype	widetype	Sintilimab	SD	NA	18	0	0
P103	Male	29	NO	Adenocarcinoma	T3N2M1a	IVA	widetype	widetype	widetype	Tislelizumab	PR	NA	NA	0	0
P104	Male	57	Yes	Adenocarcinoma	T4N2M1b		widetype	widetype	widetype	Tislelizumab	SD	NA	20	0	0
P105	Male	62	Yes	Adenocarcinoma	T3N3M1	IVB	widetype	widetype	widetype	Sintilimab	SD	NA	21	0	0
P106	Male	26	NO	Adenocarcinoma	T4N2M1a	IVA	widetype	widetype	widetype	Sintilimab	PR	29	29	1	1
P107	Female	79	NO	Adenocarcinoma	T1N3M1a	ⅣB	widetype	widetype	widetype	Tislelizumab	PR	NA	NA	0	0
P108	Male	61	Yes	Adenocarcinoma	cT1N3M1c	IV	widetype	widetype	widetype	Pembrolizumab	SD	13	13	1	1
P109	Male	60	Yes	Adenocarcinoma	cT4N2M0	IIIB	widetype	widetype	widetype	Tislelizumab	PR	3	NA	0	1
P110	Female	44	NO	Adenocarcinoma	cT1aN3M1a IV期	IV	widetype	widetype	widetype	Tislelizumab	SD	NA	NA	0	0
P111	Male	78	Yes	Adenocarcinoma	T2N2M1	IV	widetype	widetype	widetype	Tislelizumab	SD	14	14	1	1
P112	Female	27	Yes	Adenocarcinoma	cT4N2M1	ⅣB	widetype	widetype	widetype	Tislelizumab	PR	NA	NA	0	0
P113	Male	68	Yes	Adenocarcinoma	T4N2M1c	IVB	widetype	widetype	widetype	Tislelizumab	PR	22	22	1	1
P114	Male	62	Yes	Adenocarcinoma	cT1N3M1c	IV	widetype	widetype	widetype	Tislelizumab	SD	23	23	1	1
P115	Male	59	Yes	Adenocarcinoma	cT4N3M1	IVB	widetype	widetype	widetype	Tislelizumab	PR	NA	22	0	0
P116	Female	65	NO	Adenocarcinoma	cT4N3M1	IVA	widetype	widetype	widetype	Tislelizumab	PR	NA	22	0	0
P117	Male	63	Yes	Adenocarcinoma	cT4NxM1	IVB	widetype	widetype	widetype	Tislelizumab	PR	NA	18	0	0
P118	Male	54	Yes	Adenocarcinoma	cT2N2M1	IV	widetype	widetype	widetype	Tislelizumab	SD	4	5	1	1
P119	Male	71	Yes	Adenocarcinoma	cT2N2M1	IV	widetype	widetype	widetype	Tislelizumab	SD	1	1	1	1
P120	Female	51	NO	Squamous cell carcinoma	cT4N3M1	IVB	widetype	widetype	widetype	Tislelizumab	PR	6	NA	0	1
P121	Female	55	NO	Adenocarcinoma	cT2N2M1	IV	widetype	widetype	widetype	Tislelizumab	PR	NA	20	0	0
P122	Male	50	Yes	Adenocarcinoma	cT3N2M1	IV	widetype	widetype	widetype	Tislelizumab	SD	NA	24	0	0
P123	Male	74	NO	Adenocarcinoma	cT4N3M1	IV	widetype	widetype	widetype	Sintilimab	SD	NA	NA	0	0
P124	Male	68	NO	Adenocarcinoma	cT1N3M1	IV	widetype	widetype	widetype	Sintilimab	PD	3	11	1	1
P125	Male	68	Yes	Adenocarcinoma	cTxN2M1	IV	widetype	widetype	widetype	Tislelizumab	PD	1	9	0	1
P126	Female	56	NO	Adenocarcinoma	cT1N3M0	IIIC	widetype	widetype	widetype	Tislelizumab	SD	NA	14	0	0
P127	Male	49	Yes	Adenocarcinoma	T3N2M1	IVB	widetype	widetype	widetype	Tislelizumab	SD	NA	9	0	0
P128	Male	58	Yes	Squamous cell carcinoma	cT4N2M0	IIIB	widetype	widetype	widetype	Pembrolizumab	SD	NA	NA	0	0
P129	Male	66	Yes	Adenocarcinoma	T2N2M1a	IVA	widetype	widetype	widetype	Tislelizumab	PR	NA	NA	0	0
P130	Male	79	Yes	Others	T4N2M0		widetype	widetype	widetype	Pembrolizumab	PD	2	5	1	1
P131	Male	66	Yes	Adenocarcinoma	T2N0M1c	IVB	widetype	widetype	widetype	Pembrolizumab	PD	2	2	1	1
P132	Female	64	NO	Adenocarcinoma	T4N3M1c	IVB	widetype	widetype	widetype	Pembrolizumab	PD	2	13	1	1
P133	Female	33	NO	Adenocarcinoma	T4N3M1c	IVB	widetype	widetype	widetype	Tislelizumab	PD	2	3	1	1
P134	Male	69	Yes	Squamous cell carcinoma	T3N2M1	IVA	widetype	widetype	widetype	Tislelizumab	SD	3	3	1	1
P135	Male	48	NO	Adenocarcinoma	cT2bN2M1c	ⅣB	widetype	widetype	widetype	Pembrolizumab	SD	4	NA	0	1
P136	Female	76	Yes	Adenocarcinoma	T1cN1M1b	Ⅳa	widetype	widetype	widetype	Pembrolizumab	SD	4	5	1	1
P137	Male	74	Yes	Adenocarcinoma	T3N3M0	III B	widetype	widetype	widetype	Tislelizumab	SD	4	20	0	1
P138	Male	61	NO	Adenocarcinoma	cT4N2M1	Ⅳ	widetype	widetype	widetype	Pembrolizumab	PR	12	12	1	1
P139	Male	60	Yes	Adenocarcinoma	cT4N3M1	Ⅳ	widetype	widetype	widetype	Pembrolizumab	PR	4	NA	0	1
P140	Male	71	Yes	Adenocarcinoma	T1cN3M1c	IVB	widetype	widetype	widetype	Pembrolizumab	SD	4	6	1	1
P141	Female	57	NO	Adenocarcinoma	T4N3M1c	IVB	widetype	widetype	widetype	Pembrolizumab	SD	5	6	1	1
P142	Male	55	Yes	Adenocarcinoma	T3N3M1a	IVA	widetype	widetype	widetype	Tislelizumab	PR	NA	21	0	0
P143	Female	55	NO	Adenocarcinoma	cT2N3M1c	IVB	widetype	widetype	widetype	Pembrolizumab	SD	5	6	1	1
P144	Male	74	Yes	Adenocarcinoma	T3N3M1b	ⅣA	widetype	widetype	widetype	Pembrolizumab	SD	4	17	1	1
P145	Male	58	NO	Squamous cell carcinoma	T3N2M0	IIIB	widetype	widetype	widetype	Tislelizumab	PR	NA	NA	0	0
P146	Male	54	Yes	Adenocarcinoma	T4N3M1b	IVB	widetype	widetype	widetype	Tislelizumab	PR	NA	NA	0	0
P147	Male	45	Yes	Others	T1cN2M1c	IVB	widetype	widetype	widetype	Pembrolizumab	SD	5	NA	0	1
P148	Male	46	Yes	Squamous cell carcinoma	T2N3M0	IIIB	widetype	widetype	widetype	Tislelizumab	PR	7	36	1	1
P149	Male	73	Yes	Adenocarcinoma	T2bN3M0	IIIB	widetype	widetype	widetype	Sintilimab	PR	NA	NA	0	0
P150	Male	53	Yes	Adenocarcinoma	cT4N01M0	IIIB	widetype	widetype	widetype	Tislelizumab	SD	NA	NA	0	0
P151	Male	59	Yes	Adenocarcinoma	T3N2M0	IIIB	widetype	MUT	widetype	Tislelizumab	SD	25	25	1	1
P152	Male	71	Yes	Squamous cell carcinoma	T4N3M1	ⅣB	widetype	widetype	widetype	Pembrolizumab	SD	NA	NA	0	0
P153	Male	59	Yes	Adenocarcinoma	T3N2M0	IIIB	widetype	widetype	widetype	Pembrolizumab	PR	12	12	1	1
P154	Male	65	Yes	Squamous cell carcinoma	T4N2M1a	IVA	widetype	widetype	widetype	Pembrolizumab	PR	NA	22	0	0
P155	Male	59	Yes	Adenocarcinoma	T4N3M1c	IVB	widetype	widetype	widetype	Pembrolizumab	PR	15	15	1	1
P156	Male	58	NO	Adenocarcinoma	T4N2M1a	IVA	widetype	widetype	widetype	Pembrolizumab	PR	NA	21	0	0
P157	Male	66	Yes	Adenocarcinoma	T3N3M1c	IVB	widetype	widetype	widetype	Tislelizumab	PR	23	23	1	1
P158	Female	49	NO	Adenocarcinoma	T4N3M1b	IVA	widetype	widetype	widetype	Pembrolizumab	SD	NA	NA	0	0
P159	Male	46	NO	Adenocarcinoma	T2N3M0	IIIB	widetype	widetype	widetype	Tislelizumab	PR	NA	NA	0	0
P160	Male	82	Yes	Adenocarcinoma	T3N1M1c	IVB	widetype	widetype	MUT	Tislelizumab	SD	14	14	1	1
P161	Male	67	Yes	Adenocarcinoma	cT2bN3M0	IIIB	widetype	widetype	widetype	Sintilimab	SD	22	22	1	1
P162	Female	49	NO	Adenocarcinoma	cT1N3M0	IIIB	widetype	widetype	widetype	Tislelizumab	PR	30	30	1	1
P163	Male	64	Yes	Adenocarcinoma	T3N2M1a	ⅣA	widetype	widetype	widetype	Sintilimab	SD	35	35	1	1
P164	Female	59	NO	Adenocarcinoma	T4N3M1c	ⅣB	widetype	widetype	widetype	Tislelizumab	SD	NA	NA	0	0
P165	Male	66	NO	Adenocarcinoma	T1N3M1	IV	widetype	widetype	widetype	Tislelizumab	PR	NA	NA	0	0
P166	Male	78	Yes	Adenocarcinoma	cT4N3M0	IIIB	widetype	widetype	widetype	Pembrolizumab	PR	15	15	1	1
P167	Male	54	Yes	Adenocarcinoma	T3N3M1	IV	widetype	widetype	widetype	Tislelizumab	PR	25	25	1	1
P168	Male	53	Yes	Squamous cell carcinoma	cT4cN3M1	IV	widetype	widetype	widetype	Sintilimab	SD	19	19	1	1
P169	Female	54	Yes	Adenocarcinoma	T2N3M1a	IVA	widetype	widetype	widetype	Pembrolizumab	PR	NA	NA	0	0
P170	Male	73	Yes	Squamous cell carcinoma	T4N3M1c	IVB	widetype	widetype	widetype	Dupilimab	SD	16	16	1	1
P171	Male	60	Yes	Adenocarcinoma	cT1N3M0	IIIB	widetype	widetype	widetype	Tislelizumab	SD	43	43	1	1
P172	Male	63	Yes	Adenocarcinoma	T3N2M1b	IVB	widetype	widetype	widetype	Tislelizumab	PR	NA	NA	0	0
P173	Male	69	Yes	Squamous cell carcinoma	cT4N2M0	IIIB	widetype	widetype	widetype	Sintilimab	PR	NA	NA	0	0
P174	Male	65	Yes	Adenocarcinoma	T1N3M0 IIIB期	T1N3M0 IIIB	widetype	widetype	widetype	Camrelizumab	PR	NA	NA	0	0
P175	Male	62	Yes	Adenocarcinoma	T3N3M1b IVA期	T3N3M1b IVA	widetype	widetype	widetype	Tislelizumab	PR	study ends april 2024	NA	1	0
P176	Male	56	Yes	Adenocarcinoma	T3N3M1c	IVB	widetype	widetype	widetype	Tislelizumab	SD	NA	NA	0	0
P177	Male	71	Yes	Adenocarcinoma	cT2aN2M1c	IVB	widetype	widetype	widetype	Pembrolizumab	PR	4	23	1	1
P178	Male	62	Yes	Adenocarcinoma	T4N3M0	IIIC	widetype	widetype	widetype	Pembrolizumab	PR	NA	NA	0	0
P179	Male	44	Yes	Adenocarcinoma	T1NxM1	IV	widetype	widetype	widetype	Tislelizumab	SD	NA	NA	0	0
P180	Male	62	Yes	Squamous cell carcinoma	T1N3M0 IIIB期	T1N3M0 IIIB	widetype	widetype	widetype	Pembrolizumab	PR	45	45	1	1
P181	Male	64	Yes	Squamous cell carcinoma	T4N2M1a	IVA	widetype	widetype	widetype	Pembrolizumab	SD	NA	NA	0	0
P182	Male	65	Yes	Adenocarcinoma	T2N3M0 IIIb期	T2N3M0 IIIb	widetype	widetype	widetype	Pembrolizumab	SD	NA	NA	0	0
P183	Female	66	NO	Adenocarcinoma	T4N2M1a IVA期	T4N2M1a IVA	widetype	widetype	widetype	Pembrolizumab	SD	NA	NA	0	0
P184	Male	80	Yes	Adenocarcinoma	T1N3M0	IIIC	widetype	widetype	widetype	Pembrolizumab	PR	NA	NA	0	0
P185	Male	61	Yes	Adenocarcinoma	T3N2M0 IIIB期	T3N2M0 IIIB	widetype	widetype	widetype	Sintilimab	PR	36	36	1	1
P186	Male	73	Yes	Adenocarcinoma	T4N3M1c	IVB	widetype	widetype	widetype	Bevacizumab	SD	3	NA	0	0

## Sheet: Table S2
Table S2. Clinicopathological information of TCGA lung cancer cohort
	histology	Tumor Stage	Lymph Node Stage	Metastasis Stage	Stage	Smoking History Category	Diagnosis Age	gender	Overall Survival Status	Overall Survival	Disease Free Status	Disease Free	STK11 status	KEAP1 status	PD-L1 protein	STING1 mRNA	CGAS mRNA	DDX58 mRNA	MGA mRNA	IFI16 mRNA	MDA5 mRNA	DDX41 mRNA	MAVS mRNA	redox score	REACTOME INTERFERON ALPHA BETA SIGNALING	REACTOME INTERFERON GAMMA SIGNALING	REACTOME INTERFERON SIGNALING	Activated CD4 T cell	Activated CD8 T cell	Central memory CD4 T cell	Central memory CD8 T cell	Effector memeory CD4 T cell	Effector memeory CD8 T cell	Activated B cell	Immature B cell	Memory B cell	Regulatory T cell	Type 1 T helper cell	Type 2 T helper cell	Natural killer cell	Natural killer T cell	Activated dendritic cell	Immature dendritic cell	Plasmacytoid dendritic cell	Macrophage	MDSC	Neutrophil
TCGA.05.4244	Luad	T2	N2	M1	Stage IV	C4	70	Male	0	0	0	0	NA	NA	0.18799	6829.22	134.043	719.085	913.518	3832.8	815.778	1618.29	3279.52	0.717668	0.637771	0.627832	0.63446	0.178585	0.161798	0.579939	0.41003	0.117152	0.287252	-0.206441	0.0584203	0.0245632	0.324377	0.1641	0.124723	0.275613	0.0696134	0.305313	0.409023	0.380693	0.00901006	0.373894	-0.104887
TCGA.05.4249	Luad	T2	N0	M0	Stage IB	C3	67	Male	0	50.03	0	50.03	wildtype	wildtype	-0.34057	3391.49	151.642	913.069	1175.46	2807.14	952.026	1080.49	1880.55	0.739569	0.686194	0.648574	0.648627	0.013569	0.139805	0.59466	0.354016	0.176978	0.237111	-0.0665586	0.113333	0.119991	0.271291	0.154658	0.0994756	0.293989	0.0566532	0.279856	0.385843	0.385715	0.0620957	0.341471	-0.140201
TCGA.05.4250	Luad	T3	N1	M0	Stage IIIA	C4	79	Female	1	3.98	NA	NA	NA	NA	0.59895	2054.22	147.89	422.449	817.707	4835.94	1462.32	1473.27	1074.69	0.751328	0.669301	0.667658	0.662457	0.30385	0.25704	0.559653	0.380011	0.145057	0.357357	-0.0946309	0.0472619	0.116013	0.331114	0.214673	0.145813	0.317851	0.132924	0.313923	0.366838	0.370068	0.0592674	0.347064	-0.115719
TCGA.05.4382	Luad	T2	N0	M0	Stage IB	C4	68	Male	0	19.94	1	10.97	wildtype	wildtype	NA	1670.1	144.54	818.659	672.205	2108.27	599.457	1222.6	1566.48	0.78481	0.670006	0.685996	0.64712	0.163458	0.150192	0.602259	0.433102	0.180101	0.357458	-0.0137399	0.194761	0.106158	0.435123	0.2415	0.0839797	0.332431	0.172917	0.29829	0.390834	0.400545	0.130252	0.47811	-0.130762
TCGA.05.4384	Luad	T2	N2	M0	Stage IIIA	C3	66	Male	0	13.99	1	6.01	wildtype	MUT	-0.48901	1282.83	44.5938	558.338	921.808	1778.25	392.792	1273.67	3130.73	1.23249	0.543469	0.591577	0.571349	0.0332308	0.0913997	0.573164	0.346298	0.168703	0.280773	-0.165483	0.0585617	0.00253497	0.273268	0.139723	0.117848	0.24986	0.0700377	0.271252	0.388868	0.399961	0.0885582	0.337571	-0.090793
TCGA.05.4389	Luad	T1	N0	M0	Stage IA	C3	70	Male	0	44.97	0	44.97	wildtype	MUT	NA	1008.72	196.644	872.483	619.799	2340.94	552.013	1409.73	2428.19	1.27858	0.665907	0.667575	0.649027	0.19446	0.302793	0.575203	0.372267	0.142532	0.299301	-0.106183	0.0954034	0.107176	0.301728	0.184173	0.138381	0.259374	0.115851	0.305757	0.4362	0.3985	0.0893116	0.376443	-0.150409
TCGA.05.4390	Luad	T2	N0	M0	Stage IB	C4	58	Female	0	36.99	1	12.98	wildtype	wildtype	NA	2312.63	152.643	298.26	526.904	597.797	275.906	1307.36	2029.7	0.876728	0.463347	0.475041	0.547021	0.168224	0.117427	0.545733	0.341216	0.127649	0.184669	-0.162663	0.039176	0.144509	0.229005	0.122117	0.187207	0.264028	0.0734773	0.260286	0.360973	0.352997	0.00629692	0.299101	-0.0694695
TCGA.05.4395	Luad	T4	N2	M0	Stage IIIB	C3	76	Male	1	0	NA	NA	MUT	MUT	NA	817.936	180.123	856.86	434.067	4942.78	772.301	1652.78	1188.38	1.11347	0.638094	0.640292	0.629805	0.296296	0.229835	0.556595	0.330316	0.172216	0.304075	-0.129898	0.042216	0.0504399	0.231109	0.17501	0.165056	0.235336	0.135071	0.296145	0.356101	0.352408	0.0539655	0.362172	0.000244516
TCGA.05.4396	Luad	T4	N1	M0	Stage IIIB	C3	76	Male	1	9.95	NA	NA	wildtype	wildtype	-0.15393	1275.21	161.486	409.401	1045.49	751.327	601.971	1291.13	4028.81	1.01297	0.548282	0.582101	0.580049	0.0513631	0.0823226	0.541302	0.305176	0.175516	0.224817	-0.177046	0.000786068	0.00746011	0.100541	0.124729	0.196027	0.255426	0.0195408	0.239664	0.33753	0.362331	-0.0344149	0.158698	-0.083914
TCGA.05.4397	Luad	T2	N1	M0	Stage IIB	C2	65	Male	1	24.01	NA	NA	NA	NA	0.024944	1564.22	276.311	1066.59	704.362	10674.3	1146.55	1295.86	1819.77	0.891426	0.717497	0.621362	0.671373	0.234399	0.110093	0.497778	0.322565	0.165611	0.268859	-0.229558	0.0734735	0.0977632	0.199569	0.114884	0.114139	0.211708	0.0870805	0.292713	0.38525	0.410374	0.0226396	0.289965	-0.234503
TCGA.05.4398	Luad	T4	N3	M0	Stage IIIB	C2	47	Female	0	47.01	0	47.01	wildtype	wildtype	0.59221	869.291	233.362	1172.03	575.25	5498.26	707.917	1559.37	1750.11	0.771458	0.741588	0.728066	0.689422	0.24678	0.182458	0.578947	0.387204	0.137187	0.360969	-0.0375988	0.140684	0.0666193	0.370858	0.216857	0.0810637	0.284242	0.143283	0.329179	0.376715	0.390578	0.0598308	0.491752	-0.0913636
TCGA.05.4402	Luad	T2	NX	M1	Stage IV	C1	57	Female	1	8.02	NA	NA	wildtype	wildtype	-0.20854	1571.87	155.619	1231.2	794.258	3115.03	1503.35	1242.29	2513.78	0.834014	0.741186	0.707595	0.673813	0.0898032	0.127141	0.575511	0.404899	0.140938	0.28205	-0.0854513	0.113261	0.0415249	0.279434	0.158115	0.159947	0.303333	0.093808	0.283966	0.406397	0.395789	0.0404083	0.364713	-0.152527
TCGA.05.4403	Luad	T2	N0	M0	Stage IB	C3	76	Male	0	18.99	0	18.99	wildtype	wildtype	NA	2546.01	102.585	773.422	430.915	2249.93	645.26	1265.78	1510.15	0.863699	0.698814	0.705112	0.639105	0.0664747	0.198294	0.571876	0.415003	0.143132	0.342608	-0.0917932	0.0855729	0.0432421	0.351845	0.196827	0.153182	0.298347	0.119734	0.289009	0.399349	0.416822	0.0936728	0.39975	-0.103615
TCGA.05.4405	Luad	T2	N0	M0	Stage IB	C4	74	Female	0	20.04	0	20.04	wildtype	wildtype	-0.20706	2016.39	119.936	817.024	629.5	3461.59	805.76	908.467	2839.37	0.67432	0.676542	0.632238	0.639951	0.0702299	0.105812	0.587344	0.374446	0.14774	0.283503	-0.0688324	0.112885	0.0774256	0.22845	0.170966	0.153759	0.296514	0.093146	0.247611	0.395701	0.400168	0.0542558	0.34482	-0.149559
TCGA.05.4410	Luad	T2	N0	M0	Stage IB	C4	62	Male	0	0	0	0	wildtype	wildtype	0.12398	987.768	150.612	1269.11	909.021	2883.79	1012.23	928.135	3642.2	0.726982	0.72549	0.747334	0.683281	0.165725	0.21279	0.567358	0.366108	0.163514	0.360425	0.0675283	0.209851	0.0804463	0.217033	0.188841	0.138582	0.303162	0.0832881	0.283218	0.358258	0.372146	0.0181278	0.426721	-0.1013
TCGA.05.4415	Luad	T4	N2	M0	Stage IIIB	C4	57	Male	1	2.99	1	1.97	MUT	wildtype	NA	176.444	300.889	1054.67	1611.56	683.111	1595.11	1511.56	1544.89	1.08316	0.601495	0.530359	0.636565	0.283492	0.171191	0.511413	0.294344	0.268671	0.205333	-0.128017	0.00939601	0.108527	0.209561	0.122693	0.234999	0.240203	0.0744179	0.238926	0.3098	0.347178	-0.0210985	0.269606	-0.17526
TCGA.05.4417	Luad	T2	N0	M0	Stage IB	C4	51	Female	0	14.95	0	14.95	MUT	wildtype	-0.10028	1240.89	205.227	741.487	578.194	4746.91	646.18	1059.18	2040.84	0.881653	0.647862	0.633392	0.623469	0.226928	0.242032	0.57119	0.434092	0.169819	0.340426	0.0222004	0.141717	0.128617	0.336702	0.198216	0.191119	0.303665	0.126345	0.281245	0.408273	0.408612	0.096019	0.424504	-0.0901396
TCGA.05.4418	Luad	T3	N2	M0	Stage IIIA	C2	69	Male	1	9	NA	NA	wildtype	MUT	0.19992	446.697	254.923	1060.91	797.009	2308.27	1455.42	1666.47	2020.44	1.20576	0.762504	0.696812	0.684616	0.209926	0.243418	0.579482	0.32871	0.207942	0.31431	0.0230539	0.136449	0.0396163	0.28293	0.191521	0.185637	0.233146	0.0949346	0.305744	0.376097	0.405404	0.0840163	0.441471	-0.064327
TCGA.05.4420	Luad	T2	N0	M0	Stage IB	C2	41	Male	0	29.96	0	29.96	wildtype	wildtype	-0.49424	864.843	331.054	362.871	809.624	497.239	154.615	1028.92	2155.4	0.780747	0.480216	0.430929	0.541772	0.151704	0.131536	0.524801	0.301994	0.113632	0.148309	-0.187731	-0.0565006	0.0786927	0.161486	0.109166	0.126773	0.236756	0.067054	0.264083	0.411566	0.380989	0.00846119	0.288912	-0.0611227
TCGA.05.4422	Luad	T2	N0	M0	Stage IB	C4	68	Male	0	11.99	0	11.99	MUT	wildtype	-0.14534	1821	81.8874	417.96	878.234	2454.79	308.676	1277.02	1492.54	1.20498	0.58584	0.675181	0.607828	0.21891	0.27347	0.565526	0.331316	0.159153	0.322493	0.00433014	0.124028	0.108094	0.183474	0.187634	0.102211	0.21872	0.077868	0.305179	0.382968	0.379102	0.0510683	0.376479	-0.170783
TCGA.05.4424	Luad	T3	N0	M0	Stage IIB	C4	70	Male	0	29.99	1	5.03	wildtype	wildtype	NA	851.287	44.3279	892.755	1181.12	1398.47	723.546	1892.76	3136.32	0.800233	0.656906	0.651271	0.652756	0.188054	0.157728	0.526629	0.388197	0.19123	0.310916	-0.123316	0.0959457	0.101323	0.316479	0.173047	0.15517	0.293829	0.0987018	0.267769	0.447382	0.398019	0.0999531	0.393574	-0.169718
TCGA.05.4426	Luad	T2	N0	M0	Stage IB	C3	71	Male	0	25.99	1	15.01	wildtype	wildtype	-0.034462	3776.81	78.2512	633.42	979.918	5722.42	799.407	4545.68	2335.38	0.743632	0.670528	0.639197	0.630698	0.0687439	0.108767	0.580919	0.377717	0.141983	0.27321	-0.18358	0.00477057	-0.0122218	0.313749	0.151746	0.0899555	0.309208	0.0818261	0.266279	0.429938	0.405952	0.0328094	0.345751	-0.0969588
TCGA.05.4427	Luad	T2	N1	M0	Stage IIB	C4	65	Female	0	25.99	0	25.99	NA	NA	0.54928	491.423	300.202	1593.34	1708.38	2672.55	776.488	1023.71	3591.83	0.717283	0.647555	0.643634	0.658794	0.209119	0.149855	0.546725	0.382909	0.161226	0.307872	-0.130017	0.109389	0.0845943	0.319776	0.145428	0.168837	0.292853	0.128211	0.258617	0.369918	0.380728	0.030791	0.336818	-0.197897
TCGA.05.4430	Luad	T2	N0	M0	Stage IB	C4	59	Female	0	25	0	25	wildtype	wildtype	0.1372	1578.63	105.263	1297.93	743.86	3079.11	943.222	871.132	2419.78	0.689831	0.705622	0.652052	0.644855	0.123191	0.18553	0.584042	0.3922	0.156371	0.307043	-0.0911774	0.0747482	0.0528886	0.343692	0.181678	0.122034	0.319595	0.10088	0.300858	0.412994	0.404948	0.119955	0.414165	-0.147561
TCGA.05.4432	Luad	T2	N1	M0	Stage IIB	C2	66	Male	0	25	0	25	MUT	wildtype	NA	832.997	204.211	751.659	737.814	944.621	521.488	1316.99	2132.1	1.01129	0.586734	0.61599	0.613089	0.193764	0.190957	0.555007	0.326539	0.174206	0.269407	-0.0368497	0.125989	0.0692553	0.281644	0.137997	0.170567	0.299199	0.0779675	0.282648	0.40811	0.368135	0.0341454	0.334463	-0.129811
TCGA.05.4433	Luad	T2	N0	M0	Stage IB	C3	82	Male	0	23.98	0	23.98	wildtype	wildtype	NA	1773.55	157.851	566.942	1096.69	3041.32	484.298	1176.86	2861.98	0.948225	0.712569	0.728886	0.662182	0.132139	0.20746	0.57558	0.406479	0.166884	0.350328	-0.0765506	0.155698	0.11193	0.283483	0.186415	0.19728	0.272969	0.11991	0.285242	0.375583	0.429165	0.0765168	0.418364	-0.0832243
TCGA.05.5420	Luad	T2	N2	M0	Stage IIIA	C4	67	Male	0	15.01	1	8.05	wildtype	wildtype	0.1309	934.404	371.435	968.415	563.864	2364.65	1118.78	1272.72	861.907	0.992117	0.734352	0.739112	0.687626	0.346029	0.417897	0.584152	0.388286	0.233583	0.400195	0.148863	0.232637	0.0554834	0.408163	0.261185	0.19855	0.305634	0.174067	0.341204	0.387347	0.420841	0.220805	0.573552	-0.00666403
TCGA.05.5423	Luad	T2	N1	M0	Stage IIB	C3	65	Male	0	4.96	0	4.96	wildtype	wildtype	-0.004578	2929.67	200.733	449.817	457.143	2252.01	753.114	1364.1	757.509	0.716199	0.710435	0.71531	0.659152	0.163487	0.275525	0.587419	0.38496	0.160559	0.296736	-0.0609781	0.123249	0.0439066	0.368285	0.206023	0.158329	0.322667	0.101421	0.333078	0.449649	0.384895	0.128623	0.454328	-0.147812
TCGA.05.5428	Luad	T1	N1	M0	Stage IIA	C3	57	Male	0	22.01	0	22.01	wildtype	wildtype	NA	661.87	315.675	619.141	258.993	1091.78	637.454	1257.47	654.894	1.13632	0.583886	0.544301	0.58727	0.178776	0.184557	0.556977	0.323311	0.19861	0.230387	-0.233284	-0.0013297	0.061714	0.298192	0.162568	0.106638	0.243361	0.0963863	0.292207	0.400471	0.325642	0.0709071	0.373752	-0.0793006
TCGA.18.3406	Lusc	T1	N0	M0	Stage IA	C4	67	Male	1	12.19	1	11.73	wildtype	wildtype	-0.15782	591.339	253.543	669.291	580.315	7995.28	866.142	911.811	763.779	0.73918	0.607016	0.637962	0.634921	0.314256	0.243969	0.551962	0.430755	0.219009	0.302551	-0.0305888	0.130453	0.0841594	0.317371	0.199539	0.19799	0.272106	0.129612	0.295257	0.406	0.388667	0.0703609	0.395644	-0.0678132
TCGA.18.3407	Lusc	T2	N0	M0	Stage IB	C3	72	Male	1	4.47	NA	NA	wildtype	MUT	0.61202	774.025	188.868	1277.35	1015.7	5902.95	946.242	1178.4	2246.43	1.12559	0.658757	0.651208	0.659611	0.198208	0.132701	0.564922	0.381426	0.194844	0.242259	-0.0578	0.0673742	0.0650141	0.191761	0.160845	0.162583	0.240076	0.109954	0.237405	0.414044	0.390147	0.0120482	0.317143	-0.123851
TCGA.18.3408	Lusc	T2	N0	M0	Stage IB	C4	77	Female	1	75.69	1	58.9	wildtype	wildtype	0.70124	384.992	31.44	1174.55	622.275	6706.21	315.587	578.378	1607.59	1.11527	0.437849	0.578493	0.588808	0.234561	0.181935	0.522832	0.38536	0.236805	0.241235	-0.0750089	0.0782961	0.134846	0.246376	0.136781	0.220411	0.237533	0.120808	0.250823	0.414605	0.324744	0.0532888	0.260744	-0.156239
TCGA.18.3409	Lusc	T1	N0	M0	Stage IA	C3	74	Male	0	123.09	1	75.26	wildtype	MUT	-0.034035	975.897	30.2564	286.154	1104.62	2297.44	335.897	1533.33	2207.18	0.758348	0.492001	0.618133	0.604839	0.0682656	0.118391	0.530803	0.387234	0.205537	0.283844	-0.121226	0.0384457	0.108218	0.354472	0.195331	0.118993	0.248965	0.130396	0.268631	0.399056	0.397893	0.0991278	0.346733	-0.222293
TCGA.18.3410	Lusc	T3	N0	M0	Stage IIB	C3	81	Male	1	4.8	NA	NA	wildtype	wildtype	0.87227	1007.96	444.304	659.76	824.01	2426.34	1130.45	966.204	1452.26	0.77673	0.619493	0.695473	0.685721	0.324025	0.244867	0.49584	0.273041	0.214246	0.309025	-0.0393602	0.0942499	0.102245	0.266997	0.185847	0.17598	0.252881	0.169716	0.3191	0.384921	0.352434	0.0390034	0.376391	-0.218316
TCGA.18.3411	Lusc	T2	N2	M0	Stage IIIA	C2	63	Female	0	117.48	0	117.48	wildtype	wildtype	0.035722	786.081	22.1261	343.156	573.268	7240.87	217.238	607.462	1117.17	1.27645	0.513543	0.585705	0.608344	0.262036	0.18098	0.535546	0.394865	0.20386	0.297626	-0.111158	0.0505456	0.111987	0.289125	0.140667	0.186169	0.269526	0.128196	0.275146	0.432368	0.381534	0.0550529	0.347061	-0.194793
TCGA.18.3414	Lusc	T4	N1	M1	Stage IV	C4	73	Male	1	23.52	NA	NA	wildtype	wildtype	-0.44655	1051.5	135.13	634.669	934.835	9130.15	669.374	764.999	1916.93	0.856474	0.648642	0.58297	0.632863	0.236321	0.16598	0.559556	0.344356	0.161386	0.238169	-0.182385	-0.00302079	0.089792	0.175637	0.128444	0.121994	0.249737	0.0560068	0.259865	0.391938	0.384386	0.0427238	0.290307	-0.0858205
TCGA.18.3415	Lusc	T2	N0	M0	Stage IB	C3	77	Male	1	92.08	NA	NA	wildtype	wildtype	NA	1249.71	46.8208	407.514	554.913	13761.8	598.844	952.601	1383.82	1.18313	0.601476	0.621711	0.636115	0.286729	0.264901	0.520086	0.380563	0.160891	0.275364	-0.0705235	0.0316603	0.10709	0.203862	0.191445	0.138915	0.221786	0.130484	0.271292	0.371904	0.392455	0.0312253	0.319322	-0.153751
TCGA.18.3416	Lusc	T2	N1	M0	Stage IIB	C3	83	Male	1	31.96	1	30.88	wildtype	wildtype	0.99704	888.736	508.806	655.534	984.138	10470.7	1255.28	1124.73	1730.61	1.20918	0.667624	0.715345	0.688135	0.413449	0.389664	0.538675	0.359743	0.230123	0.396436	-0.0390398	0.181683	0.165256	0.251169	0.184736	0.180797	0.280868	0.193259	0.243731	0.352714	0.382147	0.0440138	0.358261	-0.172895
TCGA.18.3417	Lusc	T2	N1	M1	Stage IV	C3	65	Male	1	36.04	NA	NA	wildtype	wildtype	NA	2377.45	257.767	349.827	346.375	2730.72	62.1404	1294.59	1138.09	0.944392	0.493816	0.562775	0.587786	0.250818	0.155929	0.550229	0.372975	0.17167	0.231838	-0.117629	0.029893	0.129089	0.248549	0.189356	0.143891	0.265604	0.150333	0.269803	0.376248	0.357487	0.0633153	0.318566	-0.276836
TCGA.18.3419	Lusc	T2	N1	M0	Stage IIB	C4	73	Male	0	92.35	0	92.35	wildtype	wildtype	NA	697.09	186.702	201.415	848.785	6825.29	654.473	1458.1	2517.94	0.804814	0.624854	0.608441	0.640968	0.26521	0.21703	0.548836	0.340728	0.156464	0.295681	-0.0941894	0.079933	0.120343	0.20947	0.127492	0.122197	0.249029	0.0428812	0.312566	0.385637	0.392427	0.00860067	0.339987	0.0860598
TCGA.18.3421	Lusc	T2	N0	M0	Stage IB	C4	65	Male	0	86.89	0	86.89	wildtype	wildtype	NA	985.261	69.161	404.195	487.528	13725.1	484.694	913.265	899.66	0.983074	0.575406	0.60385	0.625927	0.298502	0.298533	0.509304	0.31147	0.182209	0.265142	-0.171873	-0.0149841	0.0475332	0.214079	0.154822	0.157726	0.208994	0.0667829	0.318771	0.390611	0.332927	0.0271824	0.32186	-0.0949786
TCGA.18.4083	Lusc	T2	N1	M0	Stage IIB	C2	63	Male	1	6.18	NA	NA	wildtype	wildtype	-0.28336	615.223	218.251	1366.69	1458.79	3462.99	449.117	690.496	2844.41	0.875676	0.525233	0.590117	0.606202	0.209573	0.14042	0.517381	0.324404	0.195067	0.184839	-0.115807	0.0647623	0.116614	0.159019	0.0994874	0.131109	0.235613	0.0859897	0.201652	0.347084	0.37757	-0.0365953	0.244578	-0.285792
TCGA.18.4086	Lusc	T2	N0	M0	Stage IB	C4	64	Male	1	2.79	NA	NA	wildtype	wildtype	NA	713.604	118.406	427.291	822.506	6498.07	365.118	792.409	1721.05	1.17708	0.585807	0.615879	0.638533	0.241726	0.180458	0.532192	0.363425	0.234024	0.260704	-0.0434355	0.0782997	0.116362	0.217083	0.147261	0.173571	0.222649	0.0998291	0.271537	0.384224	0.407047	0.0222287	0.328857	-0.184342
TCGA.18.4721	Lusc	T1	N0	M0	Stage IA	C4	74	Male	0	154.2	0	154.2	wildtype	wildtype	0.61831	703.008	46.0526	1167.29	792.293	7266.92	778.196	1018.8	945.489	1.17468	0.633355	0.664509	0.65854	0.309584	0.300536	0.547924	0.372386	0.205038	0.315183	0.0137767	0.167984	0.162515	0.279187	0.187135	0.194655	0.275744	0.136581	0.251317	0.365136	0.377549	0.0848351	0.338266	-0.247059
TCGA.18.5592	Lusc	T3	N0	M0	Stage IIB	C3	57	Male	0	49.9	0	49.9	wildtype	wildtype	NA	537.303	8.0358	266.642	906.949	10872.1	218.062	1093.23	2975.44	1.16873	0.522496	0.53814	0.591663	0.194388	0.156494	0.483887	0.334107	0.140973	0.18228	-0.140373	-0.00881818	0.152307	0.0926407	0.116351	0.128712	0.186481	0.105019	0.197976	0.35301	0.363195	-0.0125393	0.16319	-0.261992
TCGA.18.5595	Lusc	T2	N0	M0	Stage IB	C1	50	Male	1	27.17	NA	NA	wildtype	MUT	0.10664	514.748	281.906	289.847	2977.31	6527.79	274.532	1751.28	2949.52	1.22532	0.484756	0.504199	0.604492	0.184054	0.0758576	0.457442	0.322625	0.169447	0.154264	-0.237781	-0.102622	0.0697162	0.0601711	0.0638676	0.172556	0.215014	0.0877752	0.133828	0.384134	0.335506	-0.0795862	0.142983	-0.217295
TCGA.21.1070	Lusc	T3	N0	M0	Stage IIIA	C4	60	Female	0	119.45	0	119.45	wildtype	wildtype	NA	1533.53	478.418	2211	937.379	9989.9	1757.02	685.948	2778.21	0.901951	0.80256	0.735783	0.713526	0.353253	0.25649	0.560872	0.420957	0.168909	0.35715	0.0142191	0.169578	0.160018	0.279301	0.188773	0.199524	0.298254	0.147187	0.299523	0.408956	0.409659	0.0775058	0.411451	-0.0692013
TCGA.21.1071	Lusc	T2	N0	M0	Stage IB	C2	67	Male	1	46.85	1	32.62	wildtype	wildtype	NA	1313.09	35.4649	402.084	1160.59	7201.15	575.862	1173	2457.72	1.16542	0.597659	0.594902	0.637148	0.249747	0.126989	0.525949	0.382269	0.211895	0.201424	-0.203269	0.0406865	0.128522	0.270667	0.146869	0.15746	0.244148	0.116158	0.250485	0.395831	0.365658	0.0259377	0.335578	-0.171894
TCGA.21.1075	Lusc	T2	N1	M0	Stage IIB	C2	57	Male	0	70.11	0	70.11	NA	NA	0.48074	730.249	4.2705	301.423	636.655	8211.39	115.658	1293.95	1468.68	1.20826	0.306997	0.385978	0.501206	0.154816	0.091559	0.467014	0.308517	0.174935	0.121696	-0.227681	-0.10896	0.0949681	0.0227533	0.0486223	0.159615	0.145173	0.0547842	0.120454	0.354317	0.309407	-0.0937738	0.100168	-0.223263
TCGA.21.1076	Lusc	T2	N0	M0	Stage IB	C4	54	Female	0	60.84	1	51.74	wildtype	wildtype	0.24821	752.505	96.846	2418.55	918.738	6478.66	2668.65	1076.81	1692.76	1.01327	0.822669	0.757181	0.723556	0.299285	0.210087	0.596801	0.415984	0.228157	0.391997	0.00693294	0.234619	0.157632	0.409422	0.233533	0.190382	0.316249	0.160221	0.296933	0.386295	0.430639	0.165919	0.529017	-0.160651
TCGA.21.1077	Lusc	T2	N1	M0	Stage IIB	C4	64	Male	1	34.76	1	21.16	wildtype	MUT	0.72816	1552.52	25.3709	512.76	911.127	6814.54	342.285	751.335	2068.4	1.1251	0.532707	0.531619	0.587334	0.212618	0.116873	0.526602	0.345964	0.205454	0.215352	-0.0865623	0.0540913	0.115352	0.244171	0.140549	0.114597	0.223204	0.0977932	0.273283	0.363896	0.403998	0.0260447	0.29861	-0.222636
TCGA.21.1078	Lusc	T2	N0	M0	Stage IB	C4	77	Male	1	15.57	1	8.44	wildtype	wildtype	-0.059601	486.029	81.7837	650.764	909.356	2562.55	337.26	1436.67	1161.72	0.832751	0.532167	0.553321	0.571896	0.0278828	0.101684	0.509908	0.307254	0.135168	0.166651	-0.29158	-0.0879014	0.0216324	-0.000999129	0.0634699	0.0620963	0.202444	-0.0165771	0.172363	0.337641	0.308166	-0.051582	0.0653621	-0.331974
TCGA.21.1079	Lusc	T3	N0	M0	Stage IIIA	C3	71	Male	1	31.7	1	10.41	NA	NA	0.069396	923.603	438.508	920.184	667.165	5791.22	811.198	1473.23	1250.99	0.635768	0.662915	0.586039	0.646797	0.12056	0.106641	0.575254	0.347176	0.17207	0.203083	-0.244175	0.0312492	0.135557	0.202991	0.123206	0.110408	0.236406	0.133428	0.223194	0.348651	0.378305	0.0151524	0.272266	-0.146437
TCGA.21.1082	Lusc	T2	N0	M0	Stage IB	NA	61	Male	0	119.71	0	119.71	NA	NA	-0.11037	592.999	255.302	296.702	981.025	5462	377.067	1959.21	2901.67	0.6234	0.531294	0.607741	0.607836	0.203129	0.188051	0.557698	0.357205	0.174661	0.266377	-0.0728619	0.106132	0.0845543	0.160019	0.125342	0.131247	0.262359	0.070673	0.24493	0.359722	0.41027	-0.00720342	0.334287	-0.22249
TCGA.21.1083	Lusc	T1	N0	M0	Stage IA	C2	75	Male	1	43.2	NA	NA	NA	NA	-0.29216	821.242	419.262	753.842	1327.6	6327.29	1332.44	1268.85	3428.06	1.0535	0.71307	0.667895	0.680141	0.238938	0.201478	0.522828	0.331083	0.158277	0.278174	-0.101074	0.144969	0.0844889	0.204275	0.146343	0.151563	0.268296	0.0734547	0.24028	0.390879	0.357717	0.00640443	0.346972	-0.233683
TCGA.21.5782	Lusc	T2	N0	M0	Stage IB	C4	68	Female	1	31.6	NA	NA	wildtype	wildtype	0.45771	1573.03	244.944	393.258	904.494	7912.36	469.663	2592.13	2330.34	0.798267	0.598958	0.610775	0.609298	0.112797	0.143907	0.533924	0.353337	0.157018	0.224556	-0.0605803	0.0144221	0.0865881	0.117572	0.127105	0.107922	0.265913	0.0814683	0.20357	0.356868	0.372371	-0.039846	0.29598	-0.27523
TCGA.21.5783	Lusc	T2	N0	M0	Stage IB	C3	76	Male	1	88.04	NA	NA	NA	NA	-0.32847	1224.53	25.5472	317.018	1841.43	3774.89	641.003	1619.64	3476.17	0.727507	0.476402	0.549099	0.588534	0.13193	0.0405425	0.515884	0.291192	0.150786	0.166195	-0.202437	-0.0506789	0.138753	0.180026	0.103649	0.144727	0.250057	0.100853	0.165151	0.329908	0.402881	-0.0221977	0.186239	-0.17271
TCGA.21.5784	Lusc	T2	N0	M0	Stage IB	C3	80	Female	0	41.66	0	41.66	wildtype	wildtype	-0.26409	2439.46	162.778	372	419.772	9696.34	329.537	888.201	1259.76	0.867755	0.59794	0.636907	0.607075	0.212038	0.262915	0.563862	0.345807	0.128106	0.310615	-0.00778869	0.0546664	0.038746	0.227569	0.162919	0.139849	0.27108	0.097583	0.290055	0.427548	0.426365	0.117741	0.363644	-0.10485
TCGA.21.5786	Lusc	T2	N0	M0	Stage IB	C2	64	Male	0	33.9	1	26.84	wildtype	wildtype	-0.28059	1434.78	32.6544	166.975	902.878	2065.31	258.879	1462.04	6760.14	0.606267	0.466744	0.51091	0.581206	0.160458	0.142093	0.502185	0.347645	0.140822	0.185888	-0.0887492	0.00265565	0.143356	0.13561	0.131586	0.103281	0.197307	0.0933886	0.219946	0.349641	0.387226	-0.0216699	0.239263	-0.267726
TCGA.21.5787	Lusc	T2	N2	M0	Stage IIIA	C4	65	Male	1	10.81	1	3.38	MUT	wildtype	-0.064705	531.433	129.02	504.752	601.608	1966.01	591.009	2450.66	1617.69	0.875812	0.64779	0.678073	0.654687	0.320408	0.378447	0.567403	0.323121	0.18235	0.313196	-0.0382727	0.101575	0.092993	0.218632	0.209824	0.201293	0.273494	0.126591	0.290377	0.348198	0.370035	0.069847	0.457972	-0.146063
TCGA.21.A5DI	Lusc	T1	N0	M0	Stage IA	C3	77	Male	0	32.16	0	32.16	NA	NA	NA	1924.31	190.278	463.889	652.778	5421.53	645.833	1340.97	2547.92	0.868715	0.592243	0.536027	0.600719	0.204021	0.134345	0.518101	0.277755	0.172679	0.180266	-0.198409	-0.095007	0.0976098	0.0790156	0.0986517	0.134865	0.208898	0.109402	0.226235	0.323464	0.370091	-0.0586519	0.175951	-0.215845
TCGA.22.0940	Lusc	T1	N1	M0	Stage IIA	C3	71	Male	1	21.98	NA	NA	NA	NA	0.15287	886.313	81.1518	420.718	618.923	7670.53	878.459	1412.86	2054.6	1.07431	0.709009	0.737927	0.703281	0.350205	0.321056	0.565429	0.365058	0.209017	0.380608	-0.0390945	0.131948	0.0955579	0.297196	0.219632	0.198299	0.278889	0.139227	0.291658	0.393919	0.392058	0.0740326	0.423446	-0.161806
TCGA.22.0944	Lusc	T2	N0	M0	Stage IB	C2	61	Male	1	7.33	NA	NA	wildtype	wildtype	0.30936	821.108	438.369	3113.09	579.512	9505.84	1637.45	1001.99	1675.59	1.13873	0.663872	0.570663	0.646245	0.233523	0.105158	0.523474	0.310377	0.157365	0.176194	-0.122769	0.036949	0.0798815	0.0443338	0.0996269	0.160603	0.21792	0.0910548	0.186958	0.34025	0.348355	-0.0825299	0.164688	-0.137611
TCGA.22.1000	Lusc	T2	N0	M0	Stage IB	C4	76	Male	1	14.91	1	8.64	NA	NA	0.46682	2323.85	254.123	478.583	602.103	5111.23	737.133	1366.24	1988.27	0.725209	0.692895	0.747116	0.668503	0.172973	0.215087	0.592764	0.425439	0.237326	0.371337	-0.0166426	0.157935	0.134117	0.404845	0.235822	0.145244	0.312416	0.161214	0.329934	0.420584	0.449748	0.112354	0.498843	-0.0985965
TCGA.22.1002	Lusc	T1	N0	M0	Stage IA	C4	69	Male	1	4.3	NA	NA	wildtype	wildtype	0.07254	1278.57	83.1397	514.808	838.442	6998.29	674.981	1216.56	3102.94	0.797273	0.623793	0.603712	0.626278	0.183668	0.138095	0.582036	0.37427	0.197083	0.284715	-0.0736858	0.0690247	0.108719	0.22712	0.155567	0.218816	0.268522	0.107823	0.257575	0.415442	0.40786	0.0502713	0.345846	-0.0954366
TCGA.22.1011	Lusc	T2	N0	M0	Stage IB	C2	73	Male	1	1.74	NA	NA	wildtype	wildtype	0.1441	2053.44	186.777	558.127	1169.15	9935.54	553.168	910.193	2868.32	0.700363	0.642963	0.678791	0.646123	0.287507	0.215193	0.562879	0.341074	0.206062	0.317109	0.187334	0.241342	0.097132	0.241854	0.199221	0.126317	0.270168	0.116894	0.282374	0.32597	0.42954	0.0252722	0.41011	-0.14911
TCGA.22.1012	Lusc	T2	N0	M0	Stage IB	C4	80	Female	1	14.09	NA	NA	wildtype	wildtype	0.7945	624.374	453.534	1283.81	604.897	6329.99	605.453	1331.66	1383.97	0.999986	0.595559	0.565124	0.621296	0.281621	0.160757	0.537938	0.357181	0.140671	0.216191	-0.0949917	0.0208014	0.152742	0.192198	0.131234	0.143825	0.250613	0.121344	0.247156	0.336427	0.384419	0.00497076	0.300607	-0.172909
TCGA.22.1016	Lusc	T2	N0	M0	Stage IB	C3	65	Male	1	27	NA	NA	wildtype	wildtype	0.50407	1403.95	143.664	821.63	1142.86	4608.56	917.272	1122.68	3730.83	0.634812	0.709419	0.670675	0.668461	0.195323	0.0591439	0.559944	0.438802	0.190344	0.313966	-0.110349	0.0925827	0.09911	0.362884	0.17798	0.166412	0.296124	0.127614	0.260697	0.414789	0.455756	0.132244	0.422801	-0.0306362
TCGA.22.4593	Lusc	T2	N0	M0	Stage IIA	C4	77	Male	1	35.05	NA	NA	wildtype	wildtype	0.78473	1142.74	142.21	404.794	1209.05	3195.47	305.459	1431.16	2104.93	0.844773	0.457632	0.491689	0.575273	0.158037	0.112114	0.536797	0.330525	0.196176	0.168057	-0.213338	-0.0772319	0.126432	0.127953	0.122417	0.145648	0.247453	0.106789	0.20681	0.353375	0.36671	-0.0121831	0.205207	-0.1799
TCGA.22.4594	Lusc	T3	N2	M0	Stage IIIA	C4	60	Female	1	48.29	NA	NA	NA	NA	0.2941	704.416	212.068	456.493	706.602	1756.45	377.35	1725.4	2082.64	1.2089	0.596947	0.631428	0.637089	0.268354	0.24594	0.57102	0.318185	0.193216	0.292613	0.118349	0.17095	0.0934845	0.311035	0.160533	0.181137	0.291466	0.0675595	0.298785	0.385352	0.397215	0.0551756	0.379066	-0.123725
TCGA.22.4595	Lusc	T3	N2		Stage IIIA	C2	57	Male	1	24.11	1	19.19	wildtype	wildtype	0.026919	726.937	165.045	584.703	868.165	5437.1	499.497	1566.25	2453.87	0.635584	0.517917	0.603818	0.624975	0.221119	0.143486	0.54001	0.417721	0.161071	0.288723	-0.10078	0.112248	0.125016	0.259241	0.17124	0.162858	0.264258	0.103449	0.238706	0.377416	0.389569	0.0114984	0.412567	-0.15198
TCGA.22.4599	Lusc	T2	N0	M0	Stage IB	C2	73	Female	1	38.14	NA	NA	wildtype	MUT	-0.16323	559.476	113.049	296.465	599.851	6140.39	625.229	1143.18	2733.93	1.18875	0.63573	0.683504	0.673314	0.330196	0.307761	0.53723	0.366753	0.241018	0.312022	-0.067483	0.155494	0.181371	0.31192	0.21716	0.167636	0.27692	0.132763	0.299773	0.383825	0.377548	0.084448	0.416625	-0.220018
TCGA.22.4601	Lusc	T4	N0	M0	Stage IIIA	C2	73	Female	1	34.72	1	17.25	wildtype	wildtype	0.31546	776.085	18.2788	277.989	960.396	4092.92	360.244	1157.65	2711.35	1.15324	0.558977	0.602702	0.611123	0.103591	0.10282	0.509299	0.319035	0.11827	0.245828	-0.194762	0.0166166	0.107939	0.158136	0.099756	0.0876767	0.186598	0.0700711	0.207814	0.355689	0.406818	-0.0430362	0.173528	-0.267815
TCGA.22.4604	Lusc	T2	N1	M0	Stage IIA	C2	73	Male	1	13.11	1	10.05	wildtype	wildtype	NA	998.773	239.571	1917.18	927.607	4793.25	462.27	1188.04	4960.74	0.862668	0.623066	0.675645	0.657604	0.211572	0.16643	0.555868	0.444775	0.178054	0.330736	-0.069686	0.126956	0.149956	0.366749	0.211965	0.129374	0.30505	0.149659	0.286715	0.337127	0.4134	0.0829304	0.412024	-0.247427
TCGA.22.4605	Lusc	T2	N0	M0	Stage IB	C4	78	Female	1	32	NA	NA	NA	NA	NA	1692	81.6904	559.896	945.222	5183.05	491.635	1110.47	2797.62	1.11371	0.573468	0.600911	0.596615	0.130272	0.10649	0.561276	0.430762	0.161086	0.29519	-0.109109	0.0325281	0.0643595	0.316399	0.168987	0.141713	0.258838	0.110284	0.285145	0.40195	0.437039	0.0962344	0.41058	-0.089688
TCGA.22.4607	Lusc	T2	N0	M0	Stage IB	C3	75	Male	1	19.28	NA	NA	wildtype	wildtype	NA	819.978	262.393	374.953	499.814	4371.97	404.398	960.865	1245.99	0.865288	0.610948	0.590872	0.62107	0.179856	0.143868	0.535801	0.365981	0.127923	0.226022	-0.15271	0.0854226	0.0211417	0.22059	0.157005	0.174188	0.258434	0.079604	0.238536	0.399988	0.37763	0.0270582	0.297163	-0.158338
TCGA.22.4609	Lusc	T1	N0	M0	Stage IA	C2	81	Male	1	9.56	NA	NA	NA	NA	NA	1423.87	123.432	2013.22	981.35	5745.68	669.38	1079.69	3441.51	0.85287	0.63111	0.704231	0.65084	0.237697	0.201715	0.561208	0.459023	0.199881	0.360486	0.0113343	0.140519	0.111994	0.323291	0.197266	0.206722	0.324952	0.134806	0.289855	0.386099	0.417703	0.101613	0.463473	-0.132914
TCGA.22.4613	Lusc	T1	N0	M0	Stage IA	C3	73	Female	1	11.76	NA	NA	wildtype	wildtype	NA	577.876	154.867	466.372	1070.8	5457.52	486.726	978.761	2200	1.00935	0.565923	0.646248	0.650897	0.263516	0.216661	0.555566	0.368898	0.166816	0.25871	-0.0242905	0.142112	0.125227	0.245656	0.164187	0.157142	0.240575	0.0955921	0.282764	0.385778	0.392409	0.0320204	0.352639	-0.253472
TCGA.22.5471	Lusc	T2	N0	M0	Stage IB	C4	75	Male	0	60.61	1	7.52	wildtype	wildtype	NA	1070.89	249.01	1267.72	466.715	6882.69	860.381	1232.46	1511.34	1.01885	0.737142	0.681029	0.684281	0.295763	0.339972	0.540044	0.341719	0.15916	0.29659	-0.108987	0.0518912	0.139557	0.20488	0.190046	0.154974	0.274705	0.148551	0.280191	0.342902	0.376394	-0.00549021	0.362575	-0.246263
TCGA.22.5472	Lusc	T2	N0	M0	Stage IB	C4	67	Male	1	64.88	1	29.63	wildtype	wildtype	NA	2172.4	86.5485	369.135	971.846	7222.45	232.534	962.808	2572.47	0.830149	0.587579	0.653951	0.622444	0.0921388	0.110095	0.565351	0.365893	0.139839	0.295967	-0.181298	0.0339529	0.0438258	0.207125	0.126702	0.15206	0.270222	0.0805277	0.256928	0.444679	0.427517	0.0253941	0.315663	-0.104003
TCGA.22.5473	Lusc	T3	N0	M0	[Discrepancy]	C3	78	Male	1	63.5	1	54.37	wildtype	wildtype	-0.21437	1488.49	17.8875	405.023	565.371	4825.14	378.831	1851.03	2212.61	1.21105	0.565107	0.53755	0.606426	0.17866	0.174499	0.522163	0.334863	0.200858	0.208783	-0.171777	-0.0506086	0.113534	0.174672	0.129708	0.139686	0.210328	0.106273	0.209305	0.374749	0.347951	-0.00575826	0.253173	-0.19427
TCGA.22.5474	Lusc	T2	N0	M0	Stage IB	C4	74	Male	1	14.62	NA	NA	wildtype	wildtype	0.18459	931.383	74.6309	1612.9	814.926	9147.07	1425.37	953.8	3005.74	1.16692	0.769445	0.729442	0.718476	0.230651	0.286987	0.576964	0.383871	0.213873	0.335254	0.025765	0.173726	0.111667	0.288298	0.18196	0.134417	0.269397	0.129115	0.292701	0.399252	0.400358	0.0718341	0.41483	-0.193261
TCGA.22.5477	Lusc	T1	N0	M0	Stage IA	C2	65	Male	1	44.22	1	16.79	wildtype	wildtype	0.075034	301.014	104.497	238.887	864.05	2966.47	325.188	898.622	4748.64	1.18792	0.46173	0.537766	0.579419	0.193181	0.150497	0.482712	0.334519	0.255719	0.214094	-0.132153	0.00896678	0.152965	0.130883	0.0956597	0.154021	0.231711	0.0612919	0.184275	0.30774	0.344959	-0.0147839	0.110516	-0.233835
TCGA.22.5478	Lusc	T2	N0	M0	Stage IB	C4	79	Male	1	0.79	NA	NA	wildtype	wildtype	NA	1919.19	118.452	221.637	1223.48	2069.23	274.809	1276.91	5251.12	0.800879	0.518418	0.560605	0.592947	0.0911503	0.146344	0.545715	0.343822	0.118967	0.226417	-0.0576322	0.0731271	0.115667	0.221728	0.13467	0.111962	0.253817	0.0738431	0.215466	0.388391	0.382446	-0.00768025	0.305784	-0.214726
TCGA.22.5479	Lusc	T2	N0	M0	Stage IB	C4	64	Male	1	86.24	NA	NA	NA	NA	0.034546	864.277	24.4146	891.355	612.585	9065.81	417.712	1317.94	1702.81	1.20627	0.591967	0.600072	0.632895	0.194794	0.167328	0.537077	0.330028	0.191873	0.24646	-0.0369699	0.0415024	0.117749	0.132141	0.117915	0.138734	0.224314	0.0964222	0.23074	0.358353	0.38371	-0.0054579	0.270489	-0.191315
TCGA.22.5480	Lusc	T1	N0	M0	Stage IA	C4	66	Female	1	71.29	1	58.44	wildtype	wildtype	-0.23536	1791.52	141.35	1472.05	1241.37	7360.25	1797.51	1479.95	2111.25	0.61327	0.753259	0.754058	0.712383	0.291487	0.209341	0.510461	0.319511	0.146792	0.351033	-0.0247766	0.152283	0.114009	0.222931	0.232022	0.214153	0.277608	0.130751	0.271516	0.32517	0.34693	0.0497972	0.319153	-0.229452
TCGA.22.5481	Lusc	T2	N1	M0	Stage IIB	C4	72	Female	1	79.14	1	11.37	NA	NA	0.16284	484.4	117.187	1016.18	1668.54	3657.32	2397.88	2137.7	2735.48	0.678166	0.586239	0.612649	0.635968	0.274227	0.272749	0.510958	0.266936	0.113352	0.265637	0.0132361	0.0897145	0.136382	0.131372	0.131302	0.0989867	0.257858	0.0616512	0.216347	0.247462	0.339798	-0.0144124	0.255685	-0.321763
TCGA.22.5482	Lusc	T2	N0	M0	Stage IB	C4	81	Male	1	11.73	NA	NA	wildtype	wildtype	0.27794	747.112	12.8005	157.352	788.011	7640.96	211.052	1294.72	3956.29	1.18696	0.436248	0.476588	0.552368	0.121597	0.0921398	0.546542	0.337085	0.165267	0.184288	-0.207976	-0.0482931	0.10225	0.149557	0.110727	0.139435	0.188011	0.0905524	0.216942	0.372795	0.374532	-0.0392014	0.195588	-0.219799
TCGA.22.5483	Lusc	T1	N1	M0	Stage IIA	C4	74	Male	1	18.82	1	18.66	NA	NA	0.35971	636.031	54.5441	221.733	1176.25	3183.24	372.797	1212.54	3811.44	1.17758	0.472141	0.520475	0.5964	0.222633	0.159957	0.543787	0.317032	0.236171	0.207409	-0.209667	0.0359805	0.179193	0.2726	0.133534	0.194019	0.272778	0.0701842	0.250097	0.332002	0.3845	0.0128686	0.281978	-0.241988
TCGA.22.5485	Lusc	T1	N0	M0	Stage IA	C2	58	Female	1	30.09	1	27.6	wildtype	wildtype	-0.52079	484.944	186.956	250.321	1063.51	5841.3	346.511	1012.7	3128.87	1.25636	0.530752	0.554368	0.612408	0.11259	0.107005	0.524963	0.335179	0.163904	0.170088	-0.185086	-0.0178167	0.10562	0.229986	0.102192	0.175711	0.190657	0.0928206	0.248018	0.360205	0.380876	0.0373574	0.225492	-0.216198
TCGA.22.5489	Lusc	T1	N0	M0	Stage IA	C4	64	Male	1	62.81	1	23.98	wildtype	wildtype	-0.32385	2699.44	204.083	2105.19	1053.66	4383.97	3929.13	1486.23	1137.56	0.639041	0.804499	0.734213	0.71884	0.316613	0.20851	0.531479	0.420699	0.228121	0.331778	0.124896	0.227407	0.126729	0.368161	0.268837	0.214636	0.313027	0.200589	0.308623	0.345374	0.407018	0.0824027	0.444175	-0.222189
TCGA.22.5491	Lusc	T1	N0	M0	Stage IA	C2	74	Male	1	56.27	NA	NA	wildtype	wildtype	-0.15521	554.539	127.588	437.194	685.346	6022.97	413.783	896.627	1724.78	1.00023	0.499542	0.531458	0.596084	0.193623	0.166779	0.511869	0.325874	0.1656	0.210011	-0.186276	-0.0349743	0.0800746	0.0865679	0.111701	0.155977	0.179604	0.0211632	0.234915	0.39845	0.402625	-0.0573106	0.206756	-0.137733
TCGA.22.5492	Lusc	T2	N2	M0	Stage IIIA	C4	73	Female	1	16.62	NA	NA	wildtype	wildtype	0.045557	1452.03	105.711	812.281	1187.88	9669.06	907.812	1381.56	2239.51	0.941179	0.676367	0.700898	0.675583	0.237892	0.239586	0.545572	0.384349	0.177098	0.320791	-0.00215333	0.143114	0.104191	0.31472	0.180783	0.220911	0.293839	0.104752	0.308502	0.427648	0.428647	0.123899	0.454497	-0.164112
TCGA.33.4532	Lusc	T2	N0	M0	Stage IB	C2	68	Male	1	128.91	NA	NA	wildtype	MUT	0.021926	467.824	160.159	146.421	757.773	2742.23	74.1142	1726.68	3290.67	1.22441	0.354221	0.43212	0.531422	0.137314	0.122668	0.477653	0.315468	0.165853	0.0946258	-0.241598	-0.10955	0.0666516	0.0918901	0.0626203	0.091474	0.180657	0.0522368	0.22585	0.381326	0.350327	-0.0355494	0.161332	-0.209241
TCGA.33.4533	Lusc	T2	N0	M0	Stage IB	C4	76	Female	0	133.64	0	133.64	wildtype	wildtype	0.63671	1431.91	178.835	179.245	801.066	5237.49	313.372	1378.59	1440.11	0.671646	0.477333	0.509829	0.582239	0.203185	0.0353704	0.509844	0.344276	0.246762	0.129015	-0.236218	-0.0246887	0.165057	0.119379	0.146558	0.259327	0.269181	0.110077	0.211313	0.385682	0.375447	0.000297521	0.142599	-0.274296
TCGA.33.4538	Lusc	T2	N2	M0	Stage IIIA	C2	66	Male	1	97.86	NA	NA	wildtype	MUT	0.67932	1116.89	17.2138	384.307	937.55	8176.14	716.573	865.492	3500.8	1.17912	0.561992	0.541694	0.615603	0.240442	0.135821	0.509799	0.300919	0.234997	0.228205	-0.166321	-0.0180793	0.110022	0.0800303	0.0956247	0.157402	0.213642	0.0754648	0.208689	0.389352	0.391453	-0.0215024	0.206383	-0.135245
TCGA.33.4547	Lusc	T2	N0	M0	Stage IB	C3	68	Male	0	79.47	0	79.47	wildtype	wildtype	0.62866	1142.45	309.441	555.486	888.423	6499.14	455.295	837.884	2358.49	0.960379	0.53479	0.558372	0.596269	0.195012	0.105165	0.562507	0.344542	0.202366	0.248158	-0.0955925	0.0337131	0.0877259	0.146419	0.123839	0.139472	0.253323	0.0861879	0.258759	0.420506	0.396026	0.0147996	0.293587	-0.142926
TCGA.33.4566	Lusc	T2	N0	M0	Stage IB	C2	40	Male	1	173.69	NA	NA	wildtype	wildtype	NA	438.259	266.194	1668.02	454.453	7701.42	1452.43	1345.14	895.749	1.04941	0.705359	0.709525	0.704272	0.337249	0.282953	0.565992	0.351566	0.178661	0.299327	-0.10861	0.0925694	0.0705441	0.294836	0.177328	0.193077	0.262656	0.121915	0.310078	0.374568	0.330388	0.0768021	0.394286	-0.13576
TCGA.33.4582	Lusc	T1	N0	M0	Stage IA	C2	55	Male	1	103.45	1	96.02	wildtype	wildtype	NA	311.832	61.9587	292.266	597.168	7410.18	413.33	1465.81	1492.31	1.04091	0.547335	0.50373	0.593483	0.13104	0.133284	0.495572	0.299592	0.129083	0.0829654	-0.220055	-0.0206371	0.126672	0.0777448	0.0743714	0.104728	0.184487	0.0168091	0.196925	0.382283	0.343787	-0.0427761	0.159065	-0.255662
TCGA.33.4583	Lusc	T1	N0	M0	Stage IA	C4	73	Male	1	151.15	NA	NA	wildtype	wildtype	NA	1692.86	7.6427	805.35	873.179	13323.1	1352.76	1259.14	1075.71	1.19165	0.68268	0.612745	0.67364	0.343632	0.248202	0.527267	0.318818	0.185662	0.235047	-0.105676	0.00325045	0.099908	0.107312	0.129048	0.213398	0.195094	0.118355	0.1988	0.387276	0.349268	-0.0369469	0.212843	-0.0970712
TCGA.33.4586	Lusc	T2	N2	M0	Stage IIIA	C4	57	Male	1	14.06	1	5.55	wildtype	wildtype	NA	559.972	38.8724	220.277	652.775	8612.85	218.175	1454.04	988.969	1.15238	0.389644	0.476034	0.550929	0.203066	0.0921963	0.505472	0.324413	0.180639	0.162638	-0.206293	-0.0705148	0.0795848	0.1016	0.113737	0.15085	0.221887	0.095246	0.20207	0.374431	0.335033	0.000754077	0.218326	-0.227556
TCGA.33.4587	Lusc	T2	N0	MX	Stage IB	C4	63	Female	1	54.4	NA	NA	NA	NA	NA	313.988	191.228	1020.06	1502.81	831.773	462.958	1340.73	4052.15	0.719705	0.486111	0.491414	0.595003	0.146606	0.0994026	0.486681	0.205735	0.140024	0.123346	-0.194161	-0.0446741	0.101719	0.113225	0.0455545	0.10366	0.219262	-0.00476341	0.175874	0.312317	0.318331	-0.0550802	0.164982	-0.308154
TCGA.33.4589	Lusc	T2	N1	M0	Stage IIB	C2	62	Female	1	1.54	NA	NA	NA	NA	NA	684.527	118.001	2109.57	152.92	3526.79	1884.41	1314.87	314.269	1.05592	0.751327	0.707475	0.690564	0.275893	0.334813	0.565272	0.328376	0.148777	0.318407	-0.0731357	0.101817	0.136196	0.311246	0.190672	0.165047	0.222688	0.149094	0.300173	0.37637	0.370136	0.0960092	0.393589	0.0516754
TCGA.33.6737	Lusc	T2	N2	M0	Stage IIIA	C4	71	Male	1	19.74	NA	NA	wildtype	wildtype	NA	537.893	211.337	271.103	882.009	1900.49	278.188	1381.08	2410.97	1.2275	0.46679	0.537113	0.575163	0.232493	0.198204	0.542545	0.37061	0.171832	0.238745	-0.175536	-0.0243277	0.0900678	0.214786	0.159583	0.210911	0.236071	0.160085	0.271205	0.394571	0.378934	0.0905462	0.344418	-0.0105863
TCGA.33.6738	Lusc	T1	N2	MX	Stage IIIA	C4	80	Male	0	63.3	0	63.3	NA	NA	NA	589.663	97.7452	235.785	667.859	795.127	341.111	1518.44	3126.25	1.17727	0.543764	0.536284	0.57596	0.150691	0.168344	0.502925	0.255986	0.129396	0.141817	-0.0952043	-0.0183586	0.109246	0.0938877	0.111641	0.066944	0.226271	0.0576745	0.188507	0.334432	0.345838	-0.0530424	0.225258	-0.23954
TCGA.33.A4WN	Lusc	T2	N0	MX	Stage IB	C2	60	Male	1	4.7	NA	NA	NA	NA	NA	803.2	12	442.4	923.6	10120.4	607.2	1036.4	2513.2	1.16289	0.438813	0.544776	0.57828	0.173366	0.137177	0.516024	0.279805	0.115754	0.191882	-0.0666528	0.0890772	0.0974776	0.0769211	0.102783	0.0795397	0.171027	0.0300017	0.152943	0.395097	0.377746	-0.0453633	0.215718	-0.165395
TCGA.33.A5GW	Lusc	T1	N1	MX	Stage IIA	C4	67	Male	1	0.3	NA	NA	NA	NA	0.37459	710.766	41.2671	440.345	900.109	4304.89	420.439	1345.31	2865.88	1.15771	0.456268	0.48831	0.558974	0.0632739	0.0761935	0.491931	0.296092	0.133193	0.152319	-0.268223	-0.116379	0.0559183	0.0402093	0.0681699	0.0906331	0.168627	0.0185279	0.176221	0.376565	0.372098	-0.0300924	0.131503	-0.147856
TCGA.33.AAS8	Lusc	T1	N0	MX	Stage IA	C4	59	Female	1	36.6	NA	NA	NA	NA	0.10113	269.757	6.6225	538.19	629.581	2723.18	274.614	1255.63	3247.24	1.2517	0.413203	0.468488	0.55249	0.120407	0.152087	0.507856	0.247336	0.142977	0.142488	-0.0644313	0.0259273	0.11122	0.0421085	0.0687777	0.14373	0.193135	0.073382	0.152222	0.320613	0.358381	-0.0634337	0.0777977	-0.255435
TCGA.33.AASB	Lusc	T2	N0	MX	Stage IB	C2	66	Male	1	6.93	1	0.99	NA	NA	-0.18427	355.859	173.913	220.906	852.294	1940.76	181.544	1592.53	1384.48	1.30373	0.43575	0.417892	0.52803	0.124516	0.0752856	0.525064	0.289409	0.0978434	0.140671	-0.248069	-0.176351	0.0663807	0.0425431	0.0920587	0.11249	0.164511	0.0180848	0.250055	0.317301	0.351344	-0.0704696	0.147388	-0.0918683
TCGA.33.AASD	Lusc	T1	N0	MX	Stage IA	C2	83	Male	1	110.91	1	62.81	NA	NA	0.29255	401.794	330.045	305.83	675.785	7385.2	234.978	1785.2	2603.14	1.26609	0.592273	0.551694	0.605246	0.0821296	0.0810604	0.521958	0.292628	0.19409	0.197211	-0.26451	-0.047309	0.112753	0.138496	0.082346	0.162373	0.190209	0.104296	0.221579	0.378741	0.400041	-0.0509414	0.162123	-0.234873
TCGA.33.AASI	Lusc	T2	N1	MX	Stage IIB	C4	65	Female	1	44.15	NA	NA	NA	NA	0.11269	452.942	65.9681	375.783	606.671	6668.67	454.12	895.87	3407.96	0.99233	0.655391	0.635309	0.633935	0.306721	0.234491	0.552704	0.264555	0.0955362	0.285444	0.0384419	0.109605	0.155642	0.0857201	0.150191	0.147436	0.259475	0.054442	0.22919	0.335673	0.337373	-0.00732891	0.25253	-0.243749
TCGA.33.AASJ	Lusc	T2	N0	MX	Stage IB	C4	60	Male	1	118.27	1	37.29	NA	NA	-0.11138	600	251.095	1016.06	645.742	6915.33	437.47	1362.04	2196.59	1.19452	0.584216	0.559528	0.619054	0.207005	0.156716	0.473693	0.263521	0.173271	0.181343	-0.147875	-0.0154761	0.136039	0.0103181	0.0906198	0.123362	0.195424	0.0604577	0.163634	0.3174	0.318289	-0.125703	0.0904739	-0.231023
TCGA.33.AASL	Lusc	T1	N0	MX	Stage IA	C2	57	Female	1	27.14	1	4.89	NA	NA	0.0037308	270.178	11.1541	567.622	454.221	8280.09	1660.11	2818.9	1641.52	1.1202	0.691752	0.638565	0.65904	0.264309	0.196936	0.468881	0.298417	0.116109	0.227041	-0.191269	-0.0178089	0.072578	0.0714503	0.123629	0.184361	0.210298	0.0652648	0.211497	0.313196	0.370108	-0.0389103	0.246304	-0.113456
TCGA.34.2596	Lusc	T2	N1	M0	Stage IIB	C3	70	Male	1	2.63	NA	NA	wildtype	wildtype	-0.089251	469.008	23.5956	308.921	1425.9	4790.27	367.728	967.057	3259.46	1.18117	0.564649	0.567179	0.607011	0.230364	0.159079	0.512982	0.344697	0.184642	0.240074	0.0477898	0.103534	0.16857	0.196031	0.171242	0.143422	0.223579	0.0916454	0.216519	0.3213	0.374038	0.0228254	0.218775	-0.200059
TCGA.34.2600	Lusc	T1	N0	M0	Stage IA	C4	76	Female	1	61.56	NA	NA	wildtype	wildtype	0.13799	724.561	107.478	1002.45	956.682	4258.28	193.707	1313.85	7409.89	0.612382	0.480157	0.506287	0.564398	0.0687912	0.0945495	0.518581	0.28396	0.112596	0.157004	-0.220305	-0.047329	0.0266059	0.00679854	0.0786769	0.048967	0.209345	0.00318648	0.170559	0.334136	0.368623	-0.0757813	0.155214	-0.16284
TCGA.34.2608	Lusc	T2	N0	M0	Stage IB	C3	84	Male	1	32.85	NA	NA	wildtype	wildtype	0.94418	1246.6	74.8538	479.352	676.563	3599.1	439.046	1176.43	1981.11	1.05164	0.624484	0.670775	0.637038	0.147695	0.184959	0.587257	0.40833	0.210671	0.326786	0.0102137	0.127512	0.103307	0.332291	0.203299	0.11445	0.271585	0.131771	0.295522	0.414314	0.451838	0.0873259	0.428014	-0.168282
TCGA.34.5231	Lusc	T1	N0	M0	Stage IA	C3	72	Male	1	65.18	NA	NA	wildtype	wildtype	NA	753.48	191.383	532.932	1511.54	7121.66	1468.88	1238.45	1992.89	0.893797	0.687226	0.592023	0.659393	0.253055	0.200074	0.513635	0.345669	0.152898	0.23246	-0.105508	0.0530993	0.158395	0.120237	0.125069	0.13958	0.2516	0.099127	0.257932	0.29518	0.334136	-0.0823346	0.139575	-0.322172
TCGA.34.5232	Lusc	T1	N1	M0	Stage IIA	NA	75	Female	0	81.18	0	81.18	wildtype	wildtype	-0.14244	1810.2	143.688	511.584	842.067	8627.8	1143.27	1338.2	2385.77	0.993995	0.716896	0.719975	0.682636	0.36442	0.299419	0.572671	0.328999	0.168431	0.36274	0.121137	0.228858	0.167599	0.205484	0.197881	0.211211	0.26847	0.103801	0.282925	0.381678	0.391762	0.01911	0.40477	-0.149143
TCGA.34.5236	Lusc	T3	N0	M0	Stage IIB	NA	60	Male	1	9.07	1	3.71	wildtype	wildtype	0.024951	1177.71	32.9847	632.907	1056.62	4781.89	620.953	1681.55	3113.84	1.09585	0.53018	0.578657	0.609166	0.14636	0.0984896	0.553036	0.402948	0.173572	0.261339	-0.115261	0.073863	0.0926959	0.318323	0.179832	0.105473	0.247619	0.151366	0.275368	0.357635	0.398177	0.0375091	0.381348	-0.205194
TCGA.34.5239	Lusc	T4	N0	M0	Stage IIIA	NA	75	Male	0	60.25	1	50.26	wildtype	wildtype	0.69524	2511.69	205.382	1355	1330.27	5019.14	1312.37	1211.09	2552.91	0.641153	0.669685	0.705708	0.676754	0.282409	0.238639	0.572683	0.37244	0.204621	0.341983	-0.0168752	0.127582	0.189469	0.253372	0.225752	0.15997	0.298254	0.168439	0.289642	0.336248	0.384532	0.0571955	0.409121	-0.233385
TCGA.34.5240	Lusc	T2	N1	M0	Stage IIB	C2	73	Female	0	50.62	0	50.62	wildtype	wildtype	-0.21603	364.33	98.8013	934.98	690.883	3083.18	531.057	1073.01	1118.78	1.15411	0.577166	0.542071	0.622714	0.176972	0.172054	0.484799	0.352401	0.167469	0.227332	-0.130835	0.0598936	0.0805843	0.229062	0.131622	0.115099	0.206955	0.102703	0.24812	0.342713	0.37448	0.0151579	0.222466	-0.252931
TCGA.34.5927	Lusc	T1	N0	M0	Stage IA	NA	70	Female	0	44.71	1	8.05	wildtype	wildtype	-0.012956	720.351	178.383	468.323	2140.87	7692.01	500.509	913.19	3481.19	0.809621	0.43677	0.485745	0.572033	0.129388	0.131809	0.529101	0.213453	0.123415	0.122184	-0.14736	-0.0654613	0.062887	0.0697383	0.0991477	0.0851107	0.233306	0.0226089	0.191104	0.382287	0.312801	-0.0882742	0.167595	-0.262426
TCGA.34.5928	Lusc	T2	N1	M0	Stage IIB	C3	83	Female	0	39.29	0	39.29	wildtype	wildtype	0.31162	2983.75	100.348	554.878	879.183	6122.36	533.44	1493.13	2613.6	0.604391	0.643045	0.626638	0.646417	0.172676	0.125014	0.542637	0.404447	0.167108	0.250947	-0.156687	0.0426803	0.113019	0.290201	0.173974	0.148729	0.312475	0.128114	0.252881	0.368434	0.398901	0.0586657	0.348698	-0.182227
TCGA.34.5929	Lusc	T2	N0	M0	Stage IB	C3	78	Female	1	4.96	NA	NA	wildtype	wildtype	-0.46037	1623.28	263.858	1901.18	1014.9	7663.91	2472.03	768.698	1757.31	0.73897	0.749719	0.624259	0.682963	0.215356	0.160933	0.51623	0.298476	0.143953	0.260855	-0.0786752	-0.00541965	0.0642222	0.148791	0.139018	0.113124	0.263414	0.100108	0.266847	0.324444	0.34023	-0.0122749	0.24817	-0.218061
TCGA.34.7107	Lusc	T2	N0	M0	Stage II	C4	70	Male	1	1.12	NA	NA	NA	NA	0.35583	567.589	170.346	766.559	1454.93	7305.35	516.974	978.096	3477.09	1.02613	0.606128	0.589796	0.631986	0.183515	0.117984	0.506366	0.382232	0.203492	0.220576	-0.145174	0.049192	0.166856	0.179859	0.135351	0.146273	0.270764	0.111675	0.19124	0.33228	0.382677	0.0085237	0.230861	-0.232204
TCGA.34.8454	Lusc	T3	N1	M0	Stage IIIA	C4	62	Female	0	38.76	0	38.76	NA	NA	0.14499	2289.84	275.392	434.765	858.794	10217.6	1031.79	1020.64	2275.81	0.831261	0.679628	0.71122	0.67209	0.292683	0.27037	0.571541	0.378426	0.189411	0.343689	0.0354533	0.125381	0.1332	0.261916	0.182216	0.212964	0.307797	0.143308	0.272843	0.411586	0.398036	0.0356477	0.419115	-0.103636
TCGA.34.8455	Lusc	T4	N0	M1	Stage IV	C4	67	Male	1	4.04	NA	NA	NA	NA	0.90468	1109.3	153.883	361.937	1527.8	9742.09	557.526	1226.75	2356.18	0.9858	0.638386	0.622269	0.62961	0.128294	0.111441	0.522081	0.387024	0.160889	0.238075	-0.143858	0.00137705	0.0991789	0.15745	0.10552	0.149685	0.27727	0.0967889	0.231525	0.432156	0.420643	-0.00934781	0.213269	-0.182668
TCGA.34.8456	Lusc	T2	N1	M0	Stage IIA	C5	71	Female	0	26.41	0	26.41	NA	NA	0.7901	387.644	42.6463	531.985	1136.14	2520.5	421.542	1440.13	2733.73	1.06641	0.521943	0.54883	0.573981	0.112641	0.109973	0.5365	0.30276	0.211588	0.193696	-0.0854194	-0.00860101	0.0763612	0.118287	0.100589	0.137889	0.218366	0.0880318	0.232057	0.305961	0.380056	-0.0468165	0.211792	-0.301112
TCGA.34.A5IX	Lusc	T3	N0	M0	Stage IIB	C4	80	Male	0	33.87	0	33.87	NA	NA	-0.15952	174.549	131.194	208.896	879.505	7103.04	790.54	2110.92	2213.96	0.578799	0.428304	0.539878	0.572105	0.216414	0.12569	0.519302	0.254724	0.156121	0.248212	-0.148503	-0.0345784	0.119129	0.130803	0.142556	0.152407	0.212871	0.102947	0.276937	0.389207	0.387856	-0.0151032	0.259394	-0.111234
TCGA.35.3615	Luad	T2	N0	M0	Stage IB	C1	57	Male	0	0.46	0	0.46	MUT	MUT	0.24416	1736.84	53.2814	663.093	716.374	843.405	564.652	1852.83	2523.72	1.25471	0.544501	0.570822	0.573987	0.00724529	0.152214	0.541193	0.292877	0.165672	0.230511	-0.100655	0.0719126	-0.0403926	0.197042	0.150275	0.131545	0.241723	0.0277685	0.260639	0.340891	0.366468	0.0507859	0.268516	-0.154615
TCGA.35.4122	Luad	T1	N0	M0	Stage IA	C4	69	Male	0	7.39	0	7.39	NA	NA	NA	1512.06	346.734	741.708	332.161	2878.89	1191.96	1379.9	741.206	0.78395	0.746742	0.697451	0.682419	0.3306	0.360722	0.568699	0.395621	0.199472	0.349365	-0.00510422	0.164754	0.0782577	0.431168	0.272188	0.138605	0.316211	0.186981	0.336359	0.411801	0.389126	0.17773	0.554503	-0.101629
TCGA.35.4123	Luad	T1	N0	M0	Stage IA	C4	38	Male	0	5.98	0	5.98	NA	NA	NA	1775.32	261.709	1472.77	349.091	5707.98	1380.12	878.218	1050.79	0.722865	0.763232	0.700752	0.687601	0.331877	0.3933	0.593133	0.390312	0.174489	0.366435	-0.0565312	0.155072	0.135713	0.402038	0.255313	0.148413	0.312587	0.204767	0.326038	0.37631	0.380047	0.0937319	0.513466	-0.143264
TCGA.35.5375	Luad	T2	N2	M0	Stage IIIA	C4	61	Male	0	8.67	0	8.67	NA	NA	NA	290.788	144.284	549.39	309.656	923.418	698.113	1345.17	1120.98	1.16658	0.574881	0.598743	0.616862	0.251322	0.296418	0.501578	0.269059	0.1632	0.202628	-0.101336	0.0716322	0.122454	0.26411	0.15092	0.11418	0.271296	0.0797124	0.283358	0.398392	0.324555	0.0206988	0.363446	-0.220531
TCGA.37.3783	Lusc	T3	N2	M0	Stage IIIA	NA	51	Male	0	4.01	0	4.01	wildtype	wildtype	0.57879	670.262	373.909	800.205	356.446	7673.34	1193.63	1093.48	870.057	0.71373	0.717186	0.659299	0.681237	0.386136	0.350105	0.571896	0.378246	0.183066	0.332186	-0.0824895	0.0672141	0.0910528	0.290062	0.232604	0.228684	0.275016	0.143895	0.308609	0.414745	0.333566	0.106135	0.406476	0.0380074
TCGA.37.3789	Lusc	T2	N0		Stage IB	C1	65	Male	0	0.43	0	0.43	wildtype	wildtype	-0.034581	612.305	204.102	390.933	703.758	4509.08	1262.68	1448.73	1397.31	0.845362	0.674681	0.663315	0.659463	0.323474	0.239306	0.5477	0.368886	0.153816	0.316171	-0.178169	0.0647925	0.105559	0.288641	0.176221	0.156325	0.258888	0.130319	0.310055	0.396454	0.415463	0.0267468	0.361344	-0.0424297
TCGA.37.3792	Lusc	T2	N0	M0	Stage IB	C1	69	Male	0	0.39	0	0.39	NA	NA	-0.059052	2808.28	737.347	6699.77	725.844	8661.81	3503.83	1197.09	630.368	0.777118	0.845837	0.75281	0.742648	0.431286	0.3201	0.565086	0.42778	0.231046	0.366301	-0.0994318	0.151576	0.0912849	0.490413	0.252442	0.21388	0.348625	0.21634	0.329533	0.452769	0.402767	0.19679	0.554437	0.0183879
TCGA.37.4132	Lusc	T2	N0	M1	Stage IV	C1	61	Female	0	7.46	0	7.46	NA	NA	NA	307.178	83.3705	615.247	855.551	1545.25	636.202	887.65	1668.3	1.19046	0.669755	0.575946	0.642392	0.281946	0.270261	0.523766	0.307993	0.153717	0.225217	-0.0562806	0.116817	0.104526	0.241743	0.151591	0.170181	0.249767	0.07329	0.2821	0.32207	0.338667	0.01649	0.333342	-0.243353
TCGA.37.4133	Lusc	T4	N0	M0	Stage IIIA	C4	63	Male	0	7.82	0	7.82	wildtype	MUT	0.010002	653.615	22.7496	499.617	357.869	7366.07	308.433	797.112	825.55	1.21549	0.564919	0.587133	0.609657	0.254308	0.233953	0.531523	0.341799	0.16955	0.216211	-0.128609	0.0506493	0.0712549	0.20469	0.148917	0.0770854	0.226978	0.0649778	0.26979	0.406403	0.314723	0.00525574	0.248522	-0.224694
TCGA.37.4135	Lusc	T2	N0	M0	Stage IB	C4	68	Male	0	6.8	0	6.8	wildtype	wildtype	0.063633	244.119	346.576	340.303	556.194	2812.34	247.256	1050.71	800.314	0.921269	0.517166	0.542055	0.58442	0.26555	0.201981	0.50356	0.282055	0.165668	0.187662	-0.163859	0.0105861	-0.0131814	0.187619	0.147939	0.155915	0.208047	0.060225	0.254439	0.368354	0.33423	-0.0172624	0.302881	-0.261685
TCGA.37.4141	Lusc	T1	N0	M0	Stage IA	C1	65	Female	0	0.39	0	0.39	wildtype	wildtype	NA	396.978	299.355	442.377	852.667	888.849	540.341	1640.48	2244.65	1.0703	0.611145	0.536602	0.625108	0.244735	0.179239	0.524531	0.284841	0.1505	0.173258	-0.182455	0.0931471	0.0703104	0.201853	0.129422	0.145667	0.229331	0.0547017	0.230576	0.352109	0.376524	0.0128013	0.269581	-0.290443
TCGA.37.5819	Lusc	T2	N2	M0	Stage IIIA	C4	64	Male	0	3.38	0	3.38	MUT	MUT	-0.0097132	366.73	97.5425	233.27	558.034	697.164	148.96	1275.24	2404.16	1.27252	0.481915	0.505654	0.578329	0.213552	0.229213	0.485428	0.250828	0.129786	0.159638	-0.0720322	0.00815824	0.0587591	0.0874482	0.0871856	0.136369	0.247507	0.0144912	0.203593	0.309808	0.323165	-0.0322033	0.207667	-0.257388
TCGA.37.A5EL	Lusc	T3	N0	M0	Stage IIB	NA	53	Male	1	37.55	1	31.08	NA	NA	0.15211	1284.76	2.6676	72.3575	457.486	6291.43	250.083	1087.7	2610.87	1.11516	0.520469	0.577398	0.600286	0.204176	0.163838	0.509183	0.28818	0.143352	0.197267	-0.276595	-0.0820347	0.12331	-0.000268996	0.0929434	0.145462	0.209864	0.0717046	0.183857	0.310826	0.369131	-0.126515	0.112454	-0.220022
TCGA.37.A5EM	Lusc	T2	N0	M0	Stage II	NA	49	Male	0	28.48	0	28.48	NA	NA	-0.062739	949.691	388.467	732.112	1068.75	11798.3	919.809	1287.27	1586.55	0.761179	0.680118	0.638347	0.66347	0.279437	0.153876	0.567757	0.409449	0.181822	0.292391	-0.156428	0.104095	0.124975	0.320602	0.191562	0.173103	0.272158	0.14132	0.270895	0.335292	0.380718	0.042947	0.402781	-0.196048
TCGA.37.A5EN	Lusc	T4	N2	M0	Stage IIIB	NA	59	Male	0	21.68	0	21.68	NA	NA	NA	426.429	7.8571	2237.86	1080	3571.43	265	1227.86	2744.29	1.09128	0.531984	0.549626	0.599056	0.208563	0.162659	0.516667	0.258341	0.207408	0.191481	-0.0701419	0.0285584	0.137841	0.0492101	0.0906773	0.0687804	0.189098	0.0453021	0.209296	0.326397	0.361149	-0.048131	0.171955	-0.321664
TCGA.38.4625	Luad	T2	N0	M0	Stage IB	C2	66	Female	0	97.67	0	97.67	NA	NA	0.34423	995.494	650.803	2434.81	596.17	14042	1515.35	1187.55	1468.88	0.77372	0.775733	0.685722	0.703962	0.311807	0.224006	0.549046	0.342801	0.188081	0.309067	-0.0572416	0.153756	0.0747558	0.30932	0.190659	0.145705	0.292595	0.121935	0.285837	0.33421	0.404825	0.0961133	0.369004	-0.0740489
TCGA.38.4626	Luad	T2	N0	M0	[Discrepancy]	C2	57	Female	0	120.7	1	82.72	wildtype	wildtype	NA	2006.22	99.9943	729.597	653.357	2704.6	718.738	1141.34	2767.04	0.821005	0.706787	0.675366	0.639344	0.125815	0.123741	0.58126	0.485397	0.209101	0.349932	-0.134865	0.0899256	0.0643469	0.369489	0.204085	0.182397	0.33421	0.173068	0.296814	0.45401	0.472502	0.241602	0.501406	-0.0173856
TCGA.38.4627	Luad	T1	N1	M0	Stage IIA	C4	64	Female	1	37.68	NA	NA	wildtype	wildtype	0.017169	2150.31	64.9398	747.173	533.017	5955.13	636.994	1194.45	793.506	0.894316	0.682368	0.640965	0.625797	0.100671	0.178259	0.59304	0.417473	0.215815	0.367812	-0.105335	0.0411812	0.136477	0.367209	0.225108	0.133093	0.331539	0.152514	0.303333	0.420425	0.451694	0.155515	0.458031	-0.142917
TCGA.38.4628	Luad	T2	N1	M0	Stage IIB	C1	65	Female	1	49.01	1	35.58	wildtype	wildtype	-0.059538	2437.74	222.187	350.506	176.359	620.417	235.461	1783.5	641.909	0.745834	0.576886	0.569765	0.598769	0.0272617	0.109472	0.563966	0.387236	0.133825	0.199751	-0.245499	0.0291585	0.0587505	0.259864	0.197548	0.0981068	0.27062	0.105234	0.270894	0.444829	0.383091	0.0792404	0.313367	-0.14468
TCGA.38.4629	Luad	T3	N0	M0	Stage IIB	C4	68	Male	1	28.38	1	12.45	NA	NA	0.11727	1778.42	120.617	928.356	461.608	3920.5	1002.12	1757.26	906.892	0.774366	0.719757	0.710678	0.677223	0.24709	0.273902	0.583384	0.428424	0.174306	0.381342	-0.0610928	0.124099	0.115148	0.423924	0.232839	0.128073	0.330937	0.180354	0.319943	0.383895	0.404605	0.155567	0.494739	-0.103218
TCGA.38.4630	Luad	T2	N0	M0	Stage IB	C1	75	Female	1	35.25	1	27.46	NA	NA	NA	510.747	104.144	1291.16	1220.92	771.77	1226.68	1811.88	2605.81	0.691131	0.618403	0.556574	0.641396	0.213269	0.130298	0.496274	0.260118	0.150852	0.196028	-0.179107	-0.00331031	0.176814	0.204246	0.0842953	0.0943092	0.232229	0.0482325	0.213505	0.302128	0.364629	-0.0371133	0.163522	-0.285181
TCGA.38.4631	Luad	T2	N0	M0	Stage IB	C4	72	Female	1	11.63	NA	NA	wildtype	MUT	NA	317.042	189.127	720.408	442.604	3093.52	1074.33	892.27	1286.22	1.08889	0.67938	0.579969	0.651596	0.236495	0.187081	0.524268	0.295366	0.125468	0.206971	-0.146205	0.0302022	0.0863759	0.150149	0.135924	0.102626	0.254717	0.0539941	0.281519	0.34596	0.374182	0.0207143	0.275319	-0.0800088
TCGA.38.4632	Luad	T2	N1	M1	Stage IV	C4	42	Male	1	44.58	1	30.39	wildtype	wildtype	0.51849	2207.61	220.226	485.567	341.044	4652.27	999.427	1199.01	1033.07	0.810613	0.647195	0.602458	0.622059	0.303578	0.247404	0.558321	0.379483	0.18043	0.328389	-0.103701	0.110903	0.142032	0.352507	0.218467	0.163452	0.279594	0.131602	0.324556	0.435415	0.39299	0.110311	0.432582	-0.0823552
TCGA.38.6178	Luad	T2	N2	[Not Available]	Stage IIIA	C1	70	Female	0	14.72	0	14.72	wildtype	wildtype	NA	2787.05	72.5429	599.064	994.54	3371.29	907.176	1549.92	1943.06	0.786989	0.696885	0.670545	0.645239	0.105202	0.100281	0.572357	0.339697	0.150174	0.279896	-0.0893439	0.0758633	0.038651	0.180327	0.153953	0.141184	0.304957	0.0627217	0.265593	0.354054	0.386314	0.0128992	0.272376	-0.131001
TCGA.39.5011	Lusc	T1	N0	M0	Stage IA	C4	70	Female	0	133.15	1	18.56	NA	NA	-0.103	581.616	159.488	590.751	560.3	1896.34	840.451	1103.09	1643.98	1.22693	0.653948	0.72866	0.674507	0.267244	0.331571	0.553868	0.296433	0.170071	0.356276	-0.0593298	0.129684	0.136607	0.399235	0.21533	0.184179	0.312148	0.133294	0.305192	0.423518	0.369742	0.110172	0.489189	-0.106982
TCGA.39.5016	Lusc	T2	N1	M0	Stage IIA	C4	44	Male	0	126.48	0	126.48	wildtype	wildtype	-0.029846	248.214	36.4286	524.286	661.429	7325	870	1249.64	2218.21	1.16507	0.676587	0.677216	0.670781	0.244107	0.267429	0.533032	0.317334	0.167026	0.305388	-0.0228522	0.140536	0.189032	0.176009	0.154218	0.21	0.234031	0.116546	0.251446	0.365499	0.368104	-0.0117176	0.294208	-0.233708
TCGA.39.5019	Lusc	T2	N0	M0	Stage IB	C3	70	Male	0	111.27	1	12.42	wildtype	wildtype	NA	1239.44	25.9255	405.833	735.884	2753.08	401.595	1333.91	1678.42	0.980337	0.517179	0.565017	0.601895	0.226436	0.170288	0.541357	0.361908	0.199599	0.24903	-0.0713397	0.0568895	0.1178	0.211723	0.153931	0.183872	0.254374	0.124129	0.254912	0.353606	0.377003	0.000352445	0.309189	-0.198376
TCGA.39.5021	Lusc	T2	N0	M0	Stage IB	C4	70	Male	1	68.53	1	61.6	wildtype	wildtype	NA	437.213	213.438	517.833	583.467	3099.77	519.384	951.945	2576.25	1.19731	0.580371	0.596222	0.636868	0.256474	0.199712	0.550644	0.349009	0.247518	0.251966	-0.0423849	0.107433	0.0896279	0.24174	0.158746	0.172413	0.247139	0.104617	0.273714	0.380107	0.351861	0.0129413	0.309726	-0.311558
TCGA.39.5022	Lusc	T2	N0	M0	Stage IB	C4	76	Male	1	55.16	1	47.57	wildtype	wildtype	NA	1063.24	154.476	930.587	762.042	4531.48	1114.92	1295.53	1651.57	1.13899	0.738013	0.775193	0.697126	0.278341	0.334048	0.603434	0.358265	0.207393	0.409842	0.141787	0.251741	0.120238	0.308117	0.234343	0.209057	0.332622	0.159137	0.323151	0.384336	0.419446	0.090979	0.51207	-0.16155
TCGA.39.5024	Lusc	T2	N2	M0	Stage IIIA	C4	65	Female	0	82.46	0	82.46	wildtype	wildtype	NA	1856.34	139.688	4935.72	417.64	8695.91	1151.92	1770.99	1679.66	0.867301	0.710578	0.669519	0.666009	0.221206	0.1656	0.546123	0.309146	0.155343	0.272426	-0.105928	0.026143	0.0885204	0.0847864	0.142458	0.162394	0.233891	0.0767243	0.236713	0.38617	0.36337	0.00553861	0.233852	-0.206848
TCGA.39.5027	Lusc	T2	N0	M0	Stage IB	C4	73	Male	0	102.1	1	101.22	wildtype	wildtype	NA	579.294	9.2759	154.997	660.682	2735.19	195.691	1205.86	2643.33	1.25873	0.420617	0.465441	0.544823	0.120552	0.105428	0.462033	0.257354	0.15992	0.124767	-0.28987	-0.14644	0.109343	-0.0623453	0.0387896	0.203333	0.16263	0.0520891	0.163161	0.350086	0.327005	-0.113048	0.0686398	-0.205261
TCGA.39.5028	Lusc	T4	N1	M0	Stage IIIA	C3	75	Male	1	1.71	NA	NA	wildtype	wildtype	NA	1740.2	368.224	739.783	467.89	4434.95	1317.35	1205.17	1451.21	0.928628	0.733933	0.64649	0.656384	0.171969	0.166884	0.565579	0.398242	0.181738	0.282179	-0.0662704	0.0897674	0.078881	0.261802	0.174079	0.0955221	0.245124	0.109466	0.269865	0.407254	0.422346	0.0216921	0.338885	-0.00932228
TCGA.39.5029	Lusc	T1	N2	M0	Stage IIIA	C4	67	Male	1	24.31	1	16.13	wildtype	wildtype	NA	753.477	198.775	336.089	737.139	5785.86	752.699	1089.57	1746.57	1.08785	0.664466	0.65396	0.647881	0.167056	0.212326	0.565091	0.358579	0.184504	0.245746	-0.0155649	0.0963199	0.128272	0.233065	0.153636	0.159332	0.219648	0.114105	0.256005	0.368998	0.412887	0.0211956	0.325426	-0.188745
TCGA.39.5031	Lusc	T1	N0	M0	Stage IA	C4	76	Female	1	60.48	NA	NA	wildtype	MUT	NA	1062.72	118.122	468.642	580.223	4690.65	414.005	933.051	1582.92	0.817653	0.590581	0.603292	0.629525	0.222211	0.155003	0.557266	0.354329	0.14618	0.269626	-0.0744135	0.0334139	0.0780979	0.222342	0.161101	0.17585	0.26801	0.103303	0.277639	0.380584	0.382269	0.0289913	0.327693	-0.183782
TCGA.39.5034	Lusc	T3	N0	M0	Stage IIB	C4	73	Female	1	36.37	1	11.56	NA	NA	-0.29053	927.458	52.1583	390.288	973.022	1329.14	400.48	1631.3	1016.79	1.19564	0.493216	0.558685	0.579102	0.251706	0.217922	0.523219	0.339936	0.175892	0.24265	-0.0288992	0.0576654	0.100757	0.183083	0.144759	0.200223	0.278035	0.0607852	0.261896	0.336499	0.381914	0.0093171	0.246959	-0.23298
TCGA.39.5035	Lusc	T1	N0	M0	Stage IA	C4	72	Female	0	68.33	0	68.33	wildtype	wildtype	0.13579	1177.66	224.523	326.976	879.564	8109.54	743.869	1459.95	1392.37	0.685422	0.641778	0.721268	0.681704	0.306886	0.313392	0.559606	0.323981	0.135809	0.324067	-0.00681761	0.170643	0.108807	0.184616	0.193603	0.123994	0.305485	0.128339	0.302948	0.380027	0.384896	0.0247933	0.39752	-0.204519
TCGA.39.5036	Lusc	T2	N0	M0	Stage IB	C4	73	Male	0	71.12	0	71.12	wildtype	MUT	NA	502.713	29.6025	171.8	631.695	6672.71	539.716	839.441	2798.49	1.25543	0.588828	0.598622	0.624399	0.131949	0.175785	0.528104	0.279388	0.116732	0.178106	-0.179292	-0.0257092	0.0852769	0.135366	0.101219	0.0814945	0.196685	0.0419307	0.209165	0.408245	0.364382	-0.0572912	0.169786	-0.201732
TCGA.39.5037	Lusc	T1	N1	M0	Stage IIA	C2	65	Male	0	55.52	0	55.52	wildtype	wildtype	NA	374.218	1.2516	314.143	342.512	6936.17	158.949	751.773	2423.03	1.21947	0.395376	0.424438	0.539423	0.16932	0.119699	0.449285	0.27488	0.161681	0.135986	-0.261144	-0.155156	0.124676	-0.0637408	0.0381811	0.1221	0.133796	0.0277058	0.187968	0.345852	0.312523	-0.108527	0.0511865	-0.230433
TCGA.39.5039	Lusc	T2	N0	M0	Stage IIA	C3	76	Male	1	17.87	NA	NA	wildtype	wildtype	NA	1904.03	141.611	504.027	533.557	5004.03	653.691	1174.5	1154.36	0.970413	0.630818	0.62675	0.616022	0.148511	0.146443	0.563633	0.388777	0.161793	0.28712	-0.0781145	0.0175157	0.065612	0.179803	0.179523	0.16585	0.273649	0.112131	0.251348	0.420059	0.422303	0.0459285	0.299311	-0.205053
TCGA.39.5040	Lusc	T2	N2	M0	Stage IIIA	C4	59	Male	1	17.05	1	14.52	NA	NA	NA	177.219	47.1757	421.167	1500.93	550.9	360.956	1658.91	4032.59	0.62608	0.500567	0.494651	0.570357	0.185728	0.112266	0.477635	0.291894	0.216999	0.210979	-0.11552	0.067553	0.115404	0.119358	0.134402	0.186232	0.230062	0.0828676	0.224204	0.329937	0.353045	-0.00915033	0.197366	-0.211541
TCGA.43.2576	Lusc	T2	N2	M0	Stage IIIA	C4	62	Female	0	40.18	0	40.18	NA	NA	NA	795.351	91.8367	539.683	495.465	3357.71	501.701	1592.97	2205.22	0.691217	0.607795	0.666287	0.625736	0.141328	0.250267	0.598178	0.392312	0.138655	0.309281	-0.0191738	0.1068	0.0763631	0.266194	0.213145	0.0927296	0.294975	0.119473	0.302701	0.37911	0.441998	0.093141	0.480267	-0.0958209
TCGA.43.2578	Lusc	T1	N0	M0	Stage IA	C4	59	Female	1	22.47	NA	NA	wildtype	MUT	0.025975	870.553	103.709	236.942	749.054	739.591	238.834	1405.75	1537.47	1.19771	0.472973	0.526773	0.584009	0.196576	0.177183	0.519196	0.301734	0.161916	0.178605	-0.133168	0.0431325	0.0903728	0.172704	0.110645	0.174599	0.22981	0.0666356	0.249225	0.308256	0.368591	-0.0053469	0.256133	-0.238911
TCGA.43.2581	Lusc	T3	N1	M0	Stage IIIA	C2	47	Female	0	38.63	0	38.63	NA	NA	0.13497	1489.92	109.071	796.256	401.368	5317.85	782.577	1436.29	2845.93	0.881629	0.644821	0.641008	0.6424	0.240971	0.174051	0.596111	0.457041	0.196653	0.353936	-0.0452101	0.149154	0.156045	0.385078	0.206768	0.229993	0.322934	0.180931	0.305468	0.401883	0.38389	0.118712	0.457341	-0.0550426
TCGA.43.3394	Lusc	T2	N0	M0	Stage IB	C2	52	Male	1	39.09	1	18.13	wildtype	wildtype	NA	430.522	20.6284	233.789	754.083	6585.43	402.254	965.715	1913.09	1.09038	0.484547	0.526125	0.575662	0.163998	0.0812407	0.505752	0.316513	0.203005	0.175737	-0.198333	-0.026398	0.0903626	0.150726	0.115344	0.144012	0.211344	0.0427955	0.204877	0.371985	0.380686	-0.0390552	0.184304	-0.250527
TCGA.43.3920	Lusc	T2	N0	M0	Stage IB	C4	71	Male	0	33.08	0	33.08	wildtype	wildtype	NA	691.578	228.545	426.009	641.298	4884.01	594.675	689.75	2096.22	0.69267	0.571626	0.566773	0.606807	0.2476	0.225719	0.549507	0.367377	0.178179	0.236599	-0.171179	0.0473158	0.103207	0.302044	0.168259	0.194075	0.245711	0.0980873	0.269384	0.358988	0.373288	0.0591915	0.349844	-0.177591
TCGA.43.5668	Lusc	T1	N1	M0	Stage IIA	C3	78	Male	1	18.36	1	15.44	wildtype	wildtype	-0.17551	938.88	95.4704	798.84	1031.19	1908.09	1332.37	819.674	2313.44	0.755901	0.684184	0.71187	0.678744	0.201835	0.275954	0.548044	0.359381	0.197198	0.333935	0.0564114	0.225629	0.145199	0.314393	0.204879	0.110532	0.279634	0.118469	0.271858	0.368593	0.375753	0.0604291	0.408215	-0.195342
TCGA.43.5670	Lusc	T2	N0	M0	Stage IIA	C3	70	Male	0	27.89	0	27.89	NA	NA	0.37448	2164.22	209.753	1128	553.603	4428.11	1727.5	1325.92	3260.67	0.709733	0.687958	0.521072	0.622453	0.252452	0.0571689	0.486921	0.275045	0.135583	0.128632	-0.315312	-0.105758	0.105021	0.0910567	0.0896119	0.110613	0.24064	0.0562686	0.187503	0.331963	0.351314	-0.0775156	0.104384	-0.118896
TCGA.43.6143	Lusc	T2	N0	M0	Stage IB	C4	70	Male	0	22.96	0	22.96	wildtype	MUT	NA	797.245	80.2133	675.481	1710.7	15162.8	935.896	2200.64	3369.63	1.04492	0.577597	0.541873	0.620614	0.19737	0.0828629	0.53097	0.34015	0.176782	0.172659	-0.17515	-0.0045363	0.141735	0.0979258	0.0842769	0.0928125	0.236409	0.045423	0.190963	0.381086	0.341774	-0.0756788	0.124096	-0.217681
TCGA.43.6647	Lusc	T2	N1	MX	Stage IIB	C4	69	Female	0	24.87	0	24.87	wildtype	wildtype	NA	1913.32	250.117	571.375	955.911	4502.85	574.37	1440.04	3145.18	0.62728	0.598568	0.656477	0.622855	0.187412	0.150992	0.56822	0.385663	0.151836	0.330097	-0.0292579	0.125529	0.147966	0.324416	0.228043	0.183325	0.286518	0.176856	0.279711	0.360258	0.426027	0.0969114	0.422745	-0.150802
TCGA.43.6770	Lusc	T2	N0	MX	Stage IB	C2	59	Female	0	21.45	0	21.45	wildtype	wildtype	NA	796.561	27.3674	435.457	942.601	4224.99	291.596	1426.74	3277.31	1.18763	0.439986	0.517837	0.576189	0.15636	0.0974627	0.54212	0.347761	0.198052	0.207138	-0.162479	-0.0108463	0.120309	0.219025	0.123714	0.199153	0.226437	0.0960093	0.21838	0.394237	0.397979	-0.00570735	0.295809	-0.225028
TCGA.43.6773	Lusc	T2	N1	MX	Stage IIB	C3	76	Male	1	3.81	NA	NA	NA	NA	NA	1568.34	108.463	1832.37	1021.64	6384.55	1542.59	1453.85	2904.41	1.10572	0.80887	0.704158	0.695621	0.280656	0.285581	0.570955	0.425187	0.276111	0.373215	0.229125	0.28457	0.0696129	0.305855	0.239718	0.149724	0.282534	0.166742	0.270497	0.363984	0.418842	0.0838463	0.450523	-0.145867
TCGA.43.7656	Lusc	T1	N0	MX	Stage IA	C4	71	Male	0	19.58	0	19.58	NA	NA	NA	784.967	185.587	328.555	1713.68	5003.1	1280.9	1190.24	3192.56	0.693761	0.562839	0.604985	0.618795	0.300606	0.276035	0.546997	0.286572	0.176563	0.281185	0.124161	0.212731	0.135668	0.195516	0.154601	0.155183	0.262394	0.0642273	0.223432	0.346406	0.387632	0.0579924	0.370697	-0.192938
TCGA.43.7657	Lusc	T1	N0	MX	Stage IA	C4	68	Female	0	7.75	0	7.75	NA	NA	NA	1625.21	262.984	291.432	710.552	4621.57	175.322	2142.9	5360.24	0.988721	0.479223	0.515847	0.564664	0.0303282	0.0504388	0.489738	0.320939	0.122617	0.144288	-0.209329	-0.014407	0.148214	0.145671	0.131979	0.0853981	0.182189	0.0608639	0.193825	0.349549	0.359934	-0.00431259	0.0830974	-0.306186
TCGA.43.7658	Lusc	T1	N0	M0	Stage IA	C4	75	Female	1	78.12	1	75.72	NA	NA	NA	576.998	131.747	1157.76	1367.21	5281.98	597.97	1190.56	2695.97	0.759782	0.554293	0.583857	0.62831	0.268572	0.261963	0.486145	0.242002	0.148812	0.180129	-0.0983102	0.100415	0.112496	0.109983	0.120623	0.140166	0.256788	-0.00629459	0.24501	0.265799	0.33374	-0.0260626	0.257776	-0.316144
TCGA.43.8115	Lusc	T2	N1	MX	Stage IIA	C4	72	Female	0	13.37	0	13.37	NA	NA	NA	951.43	229.898	548.3	1592.55	3554.78	541.824	1777.12	2093.9	0.654126	0.658335	0.701956	0.66812	0.245025	0.22615	0.575244	0.394171	0.177942	0.338533	-0.0484411	0.145992	0.13129	0.3584	0.216593	0.151962	0.305076	0.154784	0.288371	0.345902	0.4022	0.076966	0.45992	-0.240814
TCGA.43.8116	Lusc	T1	N0	M0	Stage IA	C2	73	Male	0	11.76	0	11.76	NA	NA	NA	1104.22	476.581	403.396	907.494	6753.51	526.932	1196.72	2871.19	0.682766	0.592356	0.612094	0.632078	0.263964	0.181009	0.53234	0.296745	0.188106	0.27495	0.0240163	0.0925951	0.163148	0.136115	0.156823	0.160339	0.240288	0.124317	0.213823	0.32489	0.341855	0.00185573	0.26834	-0.234365
TCGA.43.8118	Lusc	T1	N0	M0	Stage IA	C2	55	Female	1	2.92	NA	NA	NA	NA	NA	1360.7	125.922	773.985	943.266	6983.86	383.303	1143.91	3116.24	0.888639	0.545506	0.625021	0.627934	0.193515	0.111407	0.554889	0.379111	0.171723	0.253442	-0.186322	0.0217647	0.127673	0.308895	0.13537	0.165411	0.213755	0.0820807	0.246184	0.398853	0.407222	0.0452233	0.377522	-0.141043
TCGA.43.A474	Lusc	T2	N0	M0	Stage IIA	C4	66	Male	0	11.6	0	11.6	NA	NA	NA	772.01	301.08	152.824	731.312	8281.98	75.9967	1000	2722.18	1.18858	0.426155	0.399938	0.525672	0.113384	0.0737965	0.513722	0.312352	0.146472	0.138571	-0.281905	-0.114553	0.124179	0.108284	0.0676229	0.136223	0.199691	0.0415223	0.141777	0.349121	0.357534	-0.0922199	0.058872	-0.21233
TCGA.43.A475	Lusc	T3	N0	M0	Stage IIB	C4	67	Female	0	9.72	0	9.72	NA	NA	NA	894.893	80.4118	523.92	1292.39	5239.2	1099.24	974.476	3014.62	1.12865	0.665805	0.764462	0.679735	0.362	0.376041	0.553744	0.36324	0.230174	0.387414	-0.0106386	0.16847	0.173999	0.32872	0.193182	0.178887	0.297539	0.122706	0.302635	0.369146	0.396907	0.10429	0.456845	-0.221975
TCGA.43.A56U	Lusc	T1	N0	MX	Stage IA	C4	76	Female	0	14.19	0	14.19	NA	NA	NA	2112.84	136.414	588.402	809.681	4326.26	631.149	1298.76	2051.23	0.681993	0.683973	0.703142	0.655476	0.321715	0.295369	0.604946	0.333471	0.168117	0.384217	0.326586	0.32642	0.115812	0.225843	0.21682	0.104662	0.26984	0.126913	0.313175	0.400134	0.412768	0.0615829	0.503831	-0.0688676
TCGA.43.A56V	Lusc	T2	N2	M0	Stage IIIA	C4	61	Male	0	12.02	1	11.66	NA	NA	NA	621.73	171.672	658.848	679.469	5112	310.865	1286.76	2118.83	1.06899	0.484971	0.487629	0.568586	0.153162	0.0982558	0.536533	0.360807	0.169204	0.163024	-0.145841	-0.00175649	0.0664174	0.105635	0.111581	0.139514	0.213052	0.0722518	0.231285	0.425586	0.374683	-0.0140074	0.24986	-0.146809
TCGA.44.2655	Luad	T1	N0	M0	Stage IA	C3	65	Female	0	43.5	1	33.15	wildtype	MUT	NA	1616.21	62.411	436.618	685.744	3332.12	438.431	1542.66	1633.04	1.20561	0.632106	0.627211	0.612784	0.120841	0.182627	0.578234	0.300211	0.140951	0.279193	0.016544	0.0916528	0.0144049	0.215976	0.163866	0.12894	0.256524	0.0681525	0.295409	0.399041	0.380337	0.0646597	0.304702	-0.112023
TCGA.44.2656	Luad	T2	N0	M0	Stage IB	C4	59	Male	0	46.94	1	18.66	wildtype	wildtype	NA	941.879	162.58	815.609	821.57	7064.64	1100.39	1130.2	1652.89	0.768547	0.726946	0.745629	0.68163	0.267838	0.327562	0.594526	0.406294	0.212622	0.401953	0.0186458	0.230336	0.093476	0.378495	0.199425	0.159215	0.317697	0.142418	0.337368	0.420926	0.412726	0.107961	0.469601	-0.119273
TCGA.44.2659	Luad	T1	N1	M0	Stage IIB	C4	65	Female	0	44.91	1	37.65	wildtype	wildtype	NA	1065.38	56.8813	615.888	792.416	1754.49	769.859	2164.43	3447.2	0.819416	0.683298	0.691563	0.643138	0.104442	0.224407	0.583235	0.389145	0.181644	0.327823	-0.0419561	0.144656	0.0435455	0.248986	0.181257	0.136893	0.29557	0.104377	0.271674	0.361912	0.373108	0.0393182	0.347664	-0.153548
TCGA.44.2661	Luad	T1	N0	M0	Stage IA	C1	69	Female	0	38.07	0	38.07	wildtype	wildtype	NA	2889.53	200.768	687.8	448.127	2955.81	954.851	1009.13	1951.97	0.692229	0.727434	0.725086	0.659977	0.194511	0.336582	0.59868	0.392503	0.214518	0.37369	0.111794	0.215646	0.0771255	0.422668	0.256877	0.136249	0.346782	0.146217	0.351886	0.421531	0.434952	0.162673	0.537625	-0.135201
TCGA.44.2662	Luad	T2	N0	M0	Stage IB	C3	65	Male	0	42.05	1	8.05	wildtype	wildtype	NA	876.56	144.358	585.69	825.568	10686.4	523.925	2020.29	1662.99	0.740262	0.574518	0.646357	0.62343	0.223991	0.158948	0.551969	0.449235	0.198514	0.338539	-0.124987	0.116153	0.0901547	0.439149	0.206404	0.138543	0.301267	0.153393	0.325289	0.471149	0.409722	0.129305	0.510139	-0.047767
TCGA.44.2666	Luad	T2	N0	M0	Stage IB	C2	43	Male	1	3.19	NA	NA	wildtype	wildtype	NA	2534.04	94.255	1359.61	828.694	2257.53	1598.16	1350.43	3185.49	0.947845	0.721409	0.61985	0.634648	0.0709905	0.100306	0.532882	0.327218	0.176711	0.248702	-0.142366	0.0757455	0.0517871	0.177461	0.149119	0.184744	0.238116	0.0558445	0.189642	0.379257	0.391117	-0.0103367	0.183602	-0.171291
TCGA.44.2668	Luad	T2	N0	M0	Stage IB	C4	51	Male	1	25	1	14.22	NA	NA	NA	2666.94	425.793	1735.11	734.493	5064.76	1851.65	1497.65	1255.82	0.67588	0.737246	0.728984	0.689924	0.370505	0.245024	0.588547	0.415311	0.201309	0.392006	-0.070907	0.129398	0.106076	0.399916	0.24952	0.163463	0.342966	0.196931	0.36206	0.3794	0.416359	0.143907	0.494799	-0.00143292
TCGA.44.3396	Luad	T2	N2	M0	Stage IIIA	C2	74	Female	0	37.12	0	37.12	wildtype	wildtype	NA	1520.25	213.023	878.049	518.237	5661	600.582	1307	1677.78	0.603081	0.67532	0.70668	0.658562	0.274954	0.237084	0.59192	0.41598	0.195856	0.376108	0.0125676	0.164573	0.0857598	0.400919	0.208995	0.13076	0.335202	0.128781	0.331621	0.382794	0.415857	0.112868	0.454537	-0.0603048
TCGA.44.3918	Luad	T1	N0	M0	Stage IA	C3	60	Female	0	34.03	1	16.79	NA	NA	NA	1794.05	344.775	1364.23	499.237	3548.44	1012.97	1369.57	1934.02	0.683439	0.736642	0.756364	0.69111	0.225161	0.358468	0.602437	0.382362	0.173063	0.393012	0.0212144	0.212291	0.0547762	0.376067	0.255959	0.114099	0.330144	0.15136	0.326086	0.374002	0.392094	0.124059	0.519545	-0.130779
TCGA.44.4112	Luad	T2	N0	M0	Stage IB	C3	60	Female	1	26.54	1	20.34	wildtype	wildtype	NA	1846.59	110.04	483.132	657.831	4009.64	446.586	2174.3	2197.19	0.767265	0.609839	0.601527	0.627752	0.175678	0.158125	0.582798	0.385289	0.1397	0.298728	-0.157916	0.0786983	0.0611986	0.285782	0.167692	0.118595	0.286273	0.105921	0.284028	0.362809	0.371387	0.0639423	0.313263	-0.161218
TCGA.44.5643	Luad	T2	N2	M0	Stage IIIA	C2	53	Male	0	33.28	0	33.28	NA	NA	NA	445.634	352.113	610.704	1603.38	2783.66	909.296	791.549	3030.99	0.954546	0.631961	0.649356	0.660809	0.276998	0.217085	0.529701	0.315145	0.203693	0.25106	-0.0498764	0.108369	0.15214	0.151203	0.142883	0.124177	0.249559	0.0535555	0.237485	0.364211	0.393604	-0.0140525	0.229803	-0.218744
TCGA.44.5644	Luad	T2	N0	[Not Available]	Stage IB	C2	51	Female	0	28.35	0	28.35	NA	NA	NA	418.953	87.7805	182.211	1222.94	857.855	468.828	1619.95	3051.04	0.953231	0.399595	0.416445	0.503163	0.125202	0.106938	0.500463	0.248633	0.136749	0.120368	-0.164983	-0.060887	0.0794037	0.0679575	0.057171	0.106354	0.216357	0.0413842	0.200855	0.249207	0.333484	-0.0846142	0.153712	-0.0169061
TCGA.44.5645	Luad	T1	NX	[Not Available]	Stage IA	C3	61	Female	0	27.99	0	27.99	wildtype	wildtype	NA	2853.7	108.434	470.453	1528.97	1652.9	783.133	1260.47	3560.53	0.778388	0.553171	0.667135	0.605446	0.0996777	0.204494	0.605284	0.323519	0.17388	0.319513	0.0566763	0.177703	0.0884704	0.295666	0.195815	0.129186	0.309276	0.0848855	0.303359	0.352541	0.402618	0.0462638	0.387765	-0.110873
TCGA.44.6145	Luad	T1	N0	M0	Stage IA	C4	62	Female	0	19.55	0	19.55	wildtype	wildtype	NA	888.187	234.997	1149.72	949.463	2742.89	1000.63	1135.82	1753.63	1.15251	0.686118	0.752236	0.671059	0.260169	0.306599	0.577754	0.3806	0.204147	0.367341	0.123339	0.209867	0.0944062	0.28683	0.223417	0.175825	0.325965	0.140243	0.330343	0.377748	0.413682	0.115794	0.472922	-0.00706089
TCGA.44.6146	Luad	T3	N0	M0	Stage IIB	C3	64	Male	0	23.92	1	20.73	wildtype	wildtype	NA	900.271	117.78	676.444	1031.14	2241.88	712.996	553.7	2577.62	0.90886	0.612034	0.613772	0.588071	0.0211613	0.0981118	0.532363	0.300704	0.130025	0.271158	-0.155911	-0.0440488	0.0477266	0.0515279	0.126561	0.168333	0.2536	0.0399231	0.179562	0.358025	0.367515	-0.0336866	0.1298	-0.120287
TCGA.44.6147	Luad	T1	NX	M0	Stage IA	C3	67	Female	0	27.76	0	27.76	wildtype	wildtype	NA	2126.23	57.377	722.404	1052.46	2048.63	816.94	1260.11	2581.97	0.701012	0.713141	0.658162	0.642457	0.105674	0.160959	0.597749	0.310954	0.137094	0.288648	0.0807948	0.164491	0.0554673	0.188007	0.171717	0.0997379	0.277683	0.0611979	0.243179	0.362635	0.40433	0.033191	0.324618	-0.13052
TCGA.44.6774	Luad	T1	N2	M0	Stage IIIA	C2	56	Female	0	21.62	0	21.62	wildtype	wildtype	NA	1780.67	128.253	957.249	1091.08	3567.84	577.138	1136.62	2294.61	0.707128	0.630358	0.607582	0.614499	0.109201	0.127637	0.562555	0.432997	0.191146	0.326781	-0.0863798	0.062518	0.162482	0.339244	0.206231	0.131189	0.328879	0.149009	0.267059	0.4231	0.434606	0.112437	0.389047	-0.14286
TCGA.44.6775	Luad	T2	N0	MX	Stage IB	C4	72	Female	0	23.16	1	22.47	wildtype	wildtype	NA	1774.36	197.375	982.837	886.926	6556.28	1269.06	971.227	2090.86	0.736481	0.692783	0.712111	0.664618	0.142779	0.130813	0.593983	0.444724	0.182657	0.353699	-0.0943301	0.109236	0.148446	0.416971	0.207955	0.18063	0.330275	0.137158	0.325117	0.418019	0.433296	0.131697	0.43512	-0.122929
TCGA.44.6776	Luad	T1	N0	MX	Stage IA	C4	60	Female	0	85.94	0	85.94	MUT	MUT	NA	1877.16	20.1149	270.115	960.489	444.684	414.512	1216.24	1844.11	1.23357	0.430157	0.516399	0.522415	0.00963609	0.134455	0.522306	0.280073	0.140916	0.197246	-0.139912	-0.0161595	-0.00522794	0.0856873	0.109268	0.164481	0.227456	-0.00368478	0.200084	0.353474	0.34581	-0.0216992	0.12637	-0.171837
TCGA.44.6777	Luad	T2	NX	MX	Stage IB	C4	85	Female	1	32.42	NA	NA	wildtype	wildtype	NA	2298.26	113.098	454.498	578.643	4262.49	943.188	1435.03	1892.16	0.635903	0.686192	0.712165	0.649298	0.15915	0.176253	0.564362	0.493853	0.20574	0.395465	0.0342696	0.213896	0.1619	0.474919	0.264235	0.156887	0.357076	0.183522	0.331829	0.442899	0.430023	0.188915	0.552221	-0.08733
TCGA.44.6778	Luad	T1	N0	MX	Stage IA	C4	59	Male	0	61.24	0	61.24	NA	NA	NA	1207.49	187.817	539.34	1338.2	2687.82	749.365	1015.23	3290.61	1.01711	0.647655	0.713303	0.674871	0.33362	0.320093	0.557422	0.380749	0.289484	0.398217	0.0783563	0.291134	0.134485	0.440494	0.208347	0.229126	0.357188	0.143848	0.298614	0.404253	0.424374	0.151824	0.507863	-0.137645
TCGA.44.6779	Luad	T2	N1	MX	Stage IIB	C4	50	Female	1	16.43	1	7.62	MUT	MUT	NA	1043.24	134.688	1396.29	757.123	7626.22	1539.75	1177.92	1903.17	0.997009	0.686608	0.751565	0.674238	0.277206	0.332931	0.592041	0.426226	0.220619	0.415276	-0.0635787	0.128783	0.108104	0.370886	0.219884	0.17677	0.338444	0.149841	0.330013	0.401547	0.40185	0.132904	0.456412	-0.0253446
TCGA.44.7659	Luad	T1	N0	MX	Stage IA	C2	70	Male	0	22.7	0	22.7	wildtype	wildtype	NA	2804.19	31.3901	779.522	1384.16	1578.48	690.583	1596.41	3078.48	0.846599	0.709485	0.63769	0.633898	0.0335906	0.122367	0.561955	0.291161	0.176192	0.232108	-0.0450098	0.0985902	0.0118811	0.167667	0.135089	0.0844768	0.276528	0.029541	0.253559	0.391043	0.365433	0.023396	0.30828	-0.159203
TCGA.44.7660	Luad	T2	N0	MX	Stage IB	C2	72	Male	0	19.45	1	8.31	NA	NA	NA	375.145	127.852	325.518	1142.26	3580.7	377.668	1262.96	4111.03	1.13295	0.479811	0.571584	0.593683	0.17187	0.129741	0.522145	0.284015	0.154078	0.201563	-0.113	0.0918874	0.128	0.131127	0.111096	0.115796	0.213297	0.0427896	0.234552	0.355212	0.347556	0.0163713	0.294505	-0.230497
TCGA.44.7661	Luad	T2	N0	M0	Stage IB	C3	69	Female	1	18.3	1	11.01	NA	NA	NA	2059.96	157.402	2014.99	1230.17	4322.61	1595.57	1633.04	1951.91	0.695777	0.737817	0.722034	0.692699	0.288816	0.180723	0.574595	0.425536	0.189183	0.383226	-0.0443046	0.107971	0.157195	0.403841	0.226345	0.195115	0.356834	0.172504	0.312905	0.390262	0.408469	0.119309	0.456675	-0.103957
TCGA.44.7662	Luad	T2	N0	MX	Stage IB	C2	61	Male	0	7.16	0	7.16	wildtype	wildtype	NA	1306.7	205.105	1719.87	791.121	4819.53	1185.05	1493.45	2327.49	0.726185	0.714363	0.650413	0.663532	0.20136	0.2024	0.592745	0.39454	0.169059	0.330549	-0.0866471	0.101045	0.123231	0.336456	0.181426	0.127476	0.316912	0.161063	0.276102	0.370404	0.382503	0.0732613	0.382855	-0.12111
TCGA.44.7667	Luad	T3	N0	MX	Stage IIB	C2	49	Female	0	36.04	0	36.04	NA	NA	NA	614.936	605.947	363.235	1406.66	567.659	238.716	1540.5	2230.35	0.98773	0.495276	0.449597	0.582312	0.216539	0.142402	0.479448	0.271003	0.11364	0.161676	-0.216467	-0.0560142	0.0348593	0.149252	0.0956782	0.113674	0.257142	0.126738	0.192468	0.328568	0.333279	-0.00714923	0.252012	-0.212783
TCGA.44.7669	Luad	T1	N1	MX	Stage IIA	C2	59	Male	1	18.86	1	17.25	NA	NA	NA	601.409	287.057	932.629	1471.47	1478.83	909.628	1621.44	3592.51	1.21726	0.660881	0.609076	0.670061	0.263682	0.158609	0.495571	0.358394	0.250769	0.260786	-0.0893857	0.116597	0.133724	0.299565	0.112263	0.221068	0.332698	0.0490081	0.236698	0.401477	0.380688	0.0555778	0.324997	-0.140311
TCGA.44.7670	Luad	T1	N1	M0	Stage IIA	C2	47	Female	0	28.98	0	28.98	wildtype	wildtype	NA	980.91	147.77	515.65	909.498	4727.72	530.798	1262.85	1837.24	1.17327	0.582463	0.558323	0.610382	0.20589	0.0913626	0.534789	0.256353	0.121746	0.185731	-0.108717	0.0114461	0.1154	0.199188	0.127	0.159259	0.230953	0.0712196	0.23649	0.371351	0.393509	-0.0211695	0.142427	-0.186172
TCGA.44.7671	Luad	T2	N0	M0	Stage IB	C3	64	Male	0	29.2	1	29.01	MUT	MUT	NA	994.092	26.7822	541	749.271	1548.64	326.113	1820.24	3548.48	1.28703	0.535392	0.518842	0.554709	0.0346073	0.100883	0.51842	0.303053	0.15964	0.183447	-0.159294	-0.0215139	0.0322998	0.141795	0.122749	0.167876	0.248096	0.0395614	0.219785	0.369108	0.352656	0.0286558	0.210355	-0.12882
TCGA.44.7672	Luad	T1	N0	M0	Stage IA	C2	52	Female	0	23.62	0	23.62	wildtype	wildtype	NA	1584.93	171.808	934.401	651.308	3106.6	1032.02	1941.82	2226.47	0.743247	0.760033	0.726967	0.683893	0.265733	0.278786	0.586684	0.403096	0.160896	0.380719	0.145812	0.222769	0.112314	0.39923	0.233862	0.139776	0.332095	0.174184	0.320221	0.359745	0.410348	0.112805	0.493454	-0.130099
TCGA.44.8117	Luad	T2	N0	M0	Stage IB	C4	54	Female	0	12.65	0	12.65	NA	NA	NA	1357.42	95.9676	266.512	976.153	916.028	319.988	1166.64	1700.82	0.673518	0.478313	0.565437	0.559607	0.0972639	0.154771	0.551819	0.338381	0.149699	0.272056	-0.129629	0.0158243	0.050228	0.225331	0.128335	0.10126	0.259678	0.0235868	0.250826	0.361253	0.34578	0.0129031	0.247354	-0.208381
TCGA.44.8119	Luad	T3	N0	M0	Stage IIB	C2	73	Male	0	9.36	0	9.36	NA	NA	NA	1218.65	189.649	386.401	1465.11	1806.27	237.522	804.893	2076.68	0.863059	0.529086	0.583359	0.594978	0.204607	0.196885	0.560626	0.367183	0.194677	0.276886	-0.0604703	0.0465442	0.143496	0.307126	0.173478	0.165576	0.305709	0.0926546	0.30169	0.398281	0.384802	0.0442763	0.376038	-0.109222
TCGA.44.8120	Luad	T2	N0	M0	Stage IB	C5	58	Male	0	8.54	0	8.54	NA	NA	NA	1102.59	60.8344	394.442	763.654	1488.06	465.65	1419.66	1562.91	0.776543	0.517752	0.569024	0.561273	0.0467447	0.121898	0.601413	0.334915	0.185947	0.265498	-0.101413	0.0920365	0.0356276	0.226843	0.152476	0.146273	0.308532	0.0604352	0.259902	0.354145	0.388788	0.0489777	0.259117	-0.143159
TCGA.44.A47A	Luad	T2	N0	MX	Stage IB	C4	78	Female	0	15.31	1	13.14	NA	NA	NA	3657.11	93.654	1060.9	505.118	7298.36	1223.13	1836.23	1322.93	0.925858	0.737112	0.687625	0.664772	0.173904	0.169762	0.603974	0.356147	0.152618	0.299487	-0.152133	0.083238	0.107742	0.283176	0.173669	0.110856	0.278119	0.0623717	0.313332	0.40483	0.400921	0.0895385	0.372129	-0.174702
TCGA.44.A47G	Luad	T1	N0	M0	Stage IA	C4	73	Female	0	11.53	0	11.53	NA	NA	NA	2380.9	159.379	504.603	592.635	4682.97	1009.21	1487.34	1460.87	0.973819	0.697595	0.720927	0.662461	0.26601	0.270745	0.621603	0.39726	0.159641	0.404898	0.120072	0.21073	0.0774104	0.355587	0.24875	0.137546	0.299138	0.148507	0.353166	0.402113	0.424937	0.115716	0.482173	-0.0720302
TCGA.44.A4SS	Luad	T1	N0	M0	Stage IA	C4	73	Male	0	13.63	0	13.63	NA	NA	NA	854.028	209.907	857.904	483.506	1916.3	1788.36	970.335	3336.36	1.09901	0.67713	0.733255	0.673717	0.234737	0.261039	0.580101	0.388845	0.182131	0.352555	-0.0247194	0.115106	0.0786494	0.344701	0.198197	0.146523	0.29431	0.15467	0.26141	0.381931	0.415669	0.104422	0.40826	-0.200083
TCGA.44.A4SU	Luad	T1	N0	MX	Stage IA	C4	67	Female	1	13.44	1	8.54	NA	NA	NA	2066.44	81.6997	553.117	941.895	1859.37	473.295	1304.85	3160.93	0.734005	0.617719	0.640083	0.603849	0.0508738	0.177773	0.570115	0.293925	0.0896251	0.299086	0.0568607	0.124705	0.0535666	0.178755	0.144089	0.0740127	0.276894	0.0539824	0.25599	0.365548	0.387452	-0.0344706	0.294511	-0.172109
TCGA.46.3765	Lusc	T1	N0	M0	Stage IA	C2	59	Female	0	13.3	0	13.3	wildtype	wildtype	NA	879.198	98.7469	454.135	780.451	5862.16	1754.89	911.779	1378.45	1.09016	0.64054	0.588387	0.64245	0.218073	0.154625	0.552329	0.34782	0.140567	0.254406	-0.0276419	0.075404	0.0934787	0.210125	0.146322	0.142088	0.218993	0.0777034	0.252189	0.367612	0.396319	0.0183323	0.31384	-0.198813
TCGA.46.3767	Lusc	T1	N0	M0	Stage IA	C3	76	Male	0	13.01	0	13.01	wildtype	wildtype	NA	1853.83	131.222	505.637	880.051	4049.65	394.173	1128.82	2669.54	0.648799	0.574444	0.657038	0.623361	0.220951	0.179585	0.57398	0.417692	0.215871	0.317284	0.0568577	0.163342	0.110524	0.323374	0.229616	0.187739	0.313407	0.139109	0.297483	0.395597	0.422179	0.11645	0.430967	-0.167199
TCGA.46.3768	Lusc	T3	N1	M0	Stage IIIA	C4	58	Male	1	9.82	NA	NA	wildtype	wildtype	NA	730.531	20.8537	149.56	832.845	5105.57	246.334	753.34	2163.25	1.2024	0.460531	0.533813	0.589663	0.207363	0.119698	0.50755	0.310202	0.172085	0.186647	-0.165493	-0.00981069	0.120848	0.15737	0.0919906	0.077254	0.220255	0.0625598	0.236377	0.384861	0.375585	-0.00411277	0.212257	-0.270896
TCGA.46.3769	Lusc	T4	N0	M0	[Discrepancy]	C4	57	Male	0	4.43	0	4.43	wildtype	wildtype	NA	1176.24	234.05	194.572	522.735	3995.07	1108.57	1186.11	1001.41	0.997677	0.67463	0.681393	0.662991	0.23184	0.238191	0.532987	0.381289	0.168331	0.328226	-0.141677	0.0963332	0.0624536	0.311422	0.197542	0.067893	0.327354	0.161584	0.277883	0.362361	0.391644	0.10696	0.411488	-0.149728
TCGA.46.6025	Lusc	T2	N1	M0	Stage IIB	C4	71	Male	0	10.64	0	10.64	wildtype	MUT	NA	1528.32	193.218	774.894	593.547	9184.82	476.353	1629.85	1983.46	1.17698	0.626811	0.60976	0.64272	0.14775	0.130828	0.488659	0.326263	0.141366	0.219016	-0.200064	-0.0424132	0.109694	0.197252	0.102085	0.16889	0.224318	0.100449	0.216625	0.297235	0.370643	-0.0232535	0.223317	-0.257926
TCGA.46.6026	Lusc	T2	N1	M0	Stage IIB	C3	81	Male	0	13.9	0	13.9	wildtype	wildtype	NA	408.886	188.299	1941	934.638	2478.75	95.7211	1413.53	2500.18	0.700345	0.393958	0.45716	0.561841	0.143478	0.110888	0.521905	0.255903	0.128183	0.0973028	-0.217137	-0.0861937	0.0842904	0.0505258	0.0797859	0.0835817	0.185001	0.0192697	0.14886	0.301487	0.376818	-0.0562002	0.194789	-0.237092
TCGA.49.4486	Luad	T1	N0	M0	Stage IA	C3	72	Male	1	76.15	1	67.18	MUT	MUT	0.5668	942.942	23.2743	281.952	405.638	471.139	232.411	1332.62	1106.53	1.30938	0.495702	0.530439	0.53961	-0.0093561	0.155655	0.508647	0.240746	0.132913	0.173838	-0.188421	-0.0764686	-0.0180046	0.0231694	0.107479	0.101558	0.166851	-0.018979	0.204331	0.337534	0.302665	-0.0125803	0.156879	-0.142344
TCGA.49.4487	Luad	T1	N0	M0	Stage IA	C4	72	Female	1	28.09	1	22.9	MUT	wildtype	0.37662	1336.14	175.232	382.477	684.077	2101.94	398.484	1737.99	1510.53	0.799077	0.633321	0.66074	0.643116	0.365286	0.333797	0.562074	0.313481	0.160042	0.329429	0.176963	0.271142	0.0923519	0.244979	0.237326	0.223476	0.290258	0.106814	0.288357	0.393676	0.382686	0.0686449	0.431907	-0.195253
TCGA.49.4488	Luad	T1	N0	MX	Stage IA	C3	74	Female	1	28.55	1	20.83	wildtype	MUT	0.29809	2028.25	137.222	439.552	535.682	1585.76	788.112	1290.77	1125.66	1.10375	0.671521	0.670517	0.647195	0.207515	0.219969	0.56177	0.306079	0.103171	0.26571	-0.0766522	0.100889	0.0655958	0.259286	0.168687	0.107356	0.259311	0.085053	0.326102	0.384555	0.351105	0.0184386	0.321964	-0.140225
TCGA.49.4490	Luad	T3	N2	M0	Stage IIIA	C3	45	Female	1	12.65	NA	NA	wildtype	wildtype	-0.04411	1946.08	27.1459	499.86	725.452	2155.76	431.527	3899.65	1420.01	0.732533	0.63883	0.632003	0.598406	0.0346254	0.154826	0.57233	0.327389	0.115597	0.261653	-0.152061	-0.00311296	0.0458937	0.0969237	0.158155	0.0598971	0.26507	0.0873547	0.29083	0.390907	0.393153	0.00182205	0.318156	-0.121899
TCGA.49.4494	Luad	T3	N2	M0	Stage IIIA	C3	77	Male	1	35.51	NA	NA	wildtype	wildtype	-0.35814	1256.48	57.3578	1303.61	128.345	7411.37	972.244	1620.5	1241.14	0.922563	0.712582	0.646806	0.654945	0.233336	0.248718	0.569307	0.327272	0.133458	0.285693	-0.127621	0.00475549	0.0389414	0.247965	0.175755	0.154599	0.264932	0.0839809	0.314587	0.393327	0.327616	0.0567731	0.34443	-0.17211
TCGA.49.4501	Luad	T2	N0	M0	Stage IB	C1	67	Female	1	46.68	1	17.9	wildtype	wildtype	-0.31256	2592.07	72.391	601.585	801.849	1347.16	991.81	1764.86	723.382	0.770834	0.705233	0.630568	0.632573	0.109123	0.228681	0.578843	0.371154	0.133556	0.272493	-0.00503639	0.104994	0.0451392	0.234375	0.206563	0.111352	0.274675	0.0829434	0.282916	0.372782	0.415451	0.0720615	0.341551	-0.153596
TCGA.49.4505	Luad	T2	N1	M0	Stage IIB	C4	61	Female	1	14.06	1	13.7	wildtype	wildtype	-0.030733	1722.71	58.3778	813.64	581.813	2673.03	934.606	1683.97	1002.53	0.713028	0.713545	0.702576	0.644467	0.117953	0.233543	0.584558	0.407901	0.143627	0.327433	-0.0228909	0.106778	0.0600721	0.324669	0.200274	0.0924608	0.312943	0.113627	0.341616	0.402431	0.400274	0.0870288	0.434635	-0.0999035
TCGA.49.4506	Luad	T2	N1	M0	Stage IIB	C2	68	Female	1	32.82	1	22.73	wildtype	MUT	NA	349.02	144.861	745.796	523.331	2589.99	531.29	1522.24	2495.27	1.22233	0.623163	0.616795	0.628553	0.332364	0.35038	0.554472	0.301161	0.186039	0.335124	-0.0231608	0.115671	0.0966957	0.217368	0.194403	0.157957	0.245279	0.0781206	0.331542	0.349513	0.336939	0.105441	0.388366	-0.075524
TCGA.49.4507	Luad	T3	N1	M0	Stage IIIA	C4	73	Female	1	8.8	1	5.19	MUT	MUT	0.23797	354.203	35.6278	440.332	713.248	3583.54	832.93	1545.14	2136.63	1.24734	0.645968	0.690077	0.644677	0.31921	0.407934	0.599314	0.311421	0.161755	0.34078	-0.0402923	0.0561315	0.0370365	0.211648	0.18559	0.148201	0.269343	0.154145	0.315072	0.316305	0.357469	0.0901529	0.433016	-0.0483112
TCGA.49.4510	Luad	T2	N1	M0	Stage IIB	C2	51	Female	1	29.43	1	16.49	wildtype	wildtype	0.36043	968.71	35.1213	190.613	546.616	528.416	149.106	1408.68	1963.28	0.98323	0.517922	0.519355	0.533907	-0.036139	0.150367	0.515762	0.262593	0.119997	0.237819	-0.137755	0.011307	0.0241541	0.141077	0.12625	0.083637	0.249008	0.0517996	0.278118	0.342428	0.36653	0.0225246	0.265173	-0.0843272
TCGA.49.4514	Luad	T1	N0	M0	Stage IA	C3	79	Female	0	55.85	0	55.85	wildtype	MUT	0.095525	755.925	50.497	248.66	306.808	1143.83	271.613	2742.91	3606.71	1.18291	0.60714	0.591546	0.593825	0.230991	0.275835	0.563046	0.302916	0.138678	0.257361	-0.00443856	0.0542681	0.0370444	0.0988294	0.17687	0.172014	0.228526	0.0625291	0.271997	0.334633	0.356734	0.0314775	0.286492	-0.115097
TCGA.49.6742	Luad	T2	N1	M0	Stage IIA	C3	70	Male	1	16.03	1	7.03	wildtype	MUT	NA	1119.31	94.7054	451.902	1000.75	4380.31	821.029	1384.04	2094.71	1.12535	0.72417	0.647242	0.656563	0.11553	0.100864	0.520059	0.279533	0.176556	0.201268	-0.205893	-0.0786291	0.081241	0.0736603	0.120069	0.194881	0.23044	0.0230471	0.234314	0.33864	0.364985	0.0608747	0.153821	-0.0983126
TCGA.49.6743	Luad	T1	N2	MX	Stage IIIA	C4	81	Female	0	53.25	0	53.25	NA	NA	0.1974	1017.36	346.717	451.438	993.489	4400.98	748.237	886.598	1831.25	1.03884	0.5844	0.608919	0.619309	0.281183	0.116327	0.518185	0.353522	0.167817	0.286053	-0.0936089	0.0831125	0.0998018	0.290856	0.181519	0.135616	0.289436	0.0891767	0.254155	0.358843	0.374938	0.0325448	0.367586	-0.0486868
TCGA.49.6744	Luad	T2	N1	MX	Stage IIA	C4	64	Female	0	55.29	0	55.29	wildtype	wildtype	NA	1628.82	109.471	1187.88	1389	4398.17	1453.67	1395.11	1377.29	0.751406	0.764103	0.717971	0.671208	0.212748	0.266898	0.598746	0.409117	0.205669	0.364383	0.0253768	0.159674	0.0987521	0.363592	0.222266	0.163437	0.339095	0.148621	0.338292	0.411611	0.412627	0.132731	0.486829	-0.100074
TCGA.49.6745	Luad	T2	N2	M0	Stage IIIA	C4	82	Male	0	17.15	0	17.15	wildtype	wildtype	NA	3045.21	142.506	1356.27	510.565	4856.51	1044.72	1385.75	1494.35	0.734167	0.719815	0.71871	0.687092	0.23571	0.214408	0.56338	0.42424	0.213833	0.347758	-0.0784642	0.0942912	0.122391	0.356309	0.222118	0.192034	0.322217	0.150756	0.304048	0.416112	0.400845	0.0888252	0.408237	-0.0655232
TCGA.49.6761	Luad	T1	N2	MX	Stage IIIA	C4	68	Female	0	11.63	0	11.63	wildtype	wildtype	NA	1529.61	195.784	1058.11	174.519	4518.42	1275.89	2017.97	2314.21	0.700712	0.678292	0.640454	0.652397	0.234163	0.249399	0.580791	0.35054	0.105981	0.339945	-0.0309974	0.13859	0.0945893	0.249597	0.193356	0.105181	0.264798	0.121737	0.254127	0.330692	0.35436	0.00681964	0.351844	-0.0974199
TCGA.49.6767	Luad	T3	N0	MX	Stage IIB	C2	46	Female	0	22.24	0	22.24	wildtype	wildtype	-0.030142	669.231	231.361	452.663	787.574	2541.42	908.876	1287.57	2623.67	0.817601	0.632456	0.673385	0.655998	0.22228	0.261205	0.517628	0.299808	0.140316	0.293671	-0.174454	0.0808417	0.125047	0.240286	0.16151	0.074952	0.257118	0.114586	0.258062	0.36802	0.376741	0.0227618	0.398771	-0.157192
TCGA.49.AAQV	Luad	T1	N1	MX	Stage II	C1	63	Female	1	22.24	1	16.72	NA	NA	-0.15897	3283.56	68.8859	561.256	671.802	3997.35	790.548	3183.19	2158.43	0.820709	0.716983	0.666867	0.650562	0.170086	0.233888	0.568812	0.285456	0.106137	0.298375	0.0291246	0.0846038	0.0146965	0.153656	0.154899	0.0907379	0.2487	0.0578745	0.304333	0.406134	0.377689	-0.0330093	0.396543	-0.0912944
TCGA.49.AAR3	Luad	T2	N1	MX	Stage IIB	NA	69	Male	0	62.19	1	62.19	NA	NA	-0.085628	1044.43	224.739	816.202	701.22	6118.47	972.996	1200.35	2462.54	1.09718	0.73798	0.741225	0.691125	0.283858	0.361945	0.590097	0.326467	0.155694	0.414432	0.0591715	0.194007	0.0647236	0.375099	0.24346	0.110271	0.332037	0.179878	0.294304	0.37215	0.403486	0.0892636	0.506131	-0.118638
TCGA.49.AAR4	Luad	T2	N2	MX	Stage IIIA	C2	51	Male	1	28.88	NA	NA	NA	NA	NA	1287.52	102.774	990.542	639.975	4343.63	709.962	1049.18	2466.58	0.719564	0.70918	0.704067	0.656792	0.246373	0.391785	0.600887	0.308426	0.16046	0.400928	0.0355517	0.133785	0.0628658	0.244011	0.196516	0.0882276	0.304286	0.0998722	0.279916	0.37648	0.407569	0.00956135	0.414819	-0.150297
TCGA.49.AAR9	Luad	T3	N0	MX	Stage IIB	C2	61	Male	1	8.54	NA	NA	NA	NA	NA	287.288	377.237	247.82	1389.17	383.203	641.579	1474.99	1288.66	1.19067	0.538636	0.5511	0.581141	0.193532	0.106729	0.494232	0.292344	0.0943518	0.199082	-0.249782	-0.0425564	0.147388	0.0963318	0.135124	0.0983175	0.259197	0.0543171	0.221751	0.348752	0.375401	-0.0494752	0.135274	-0.266387
TCGA.49.AARE	Luad	T1	N0	MX	Stage IA	C4	51	Female	1	40.37	1	12.75	NA	NA	NA	1777.88	143.377	495.221	681.839	2910.79	462.449	1597.18	2830.22	1.14504	0.641803	0.607451	0.627233	0.174915	0.188416	0.551134	0.29018	0.1106	0.214494	-0.03382	0.0463902	0.0604469	0.13282	0.147888	0.0352346	0.218095	0.0679476	0.242031	0.317228	0.370545	-0.005847	0.332922	-0.151211
TCGA.49.AARN	Luad	T1	N0	MX	Stage IA	C5	56	Female	1	37.29	NA	NA	NA	NA	NA	2884.33	65.6716	1356.72	619.403	6544.78	1653.73	1716.42	1676.12	0.85514	0.774402	0.680151	0.668932	0.0584591	0.137096	0.582797	0.3105	0.144272	0.266165	0.0272721	0.100907	0.0745793	0.12146	0.155908	0.141639	0.294884	0.054796	0.279184	0.358325	0.367526	-0.000938348	0.300911	-0.169782
TCGA.49.AARO	Luad	T1	N0	MX	Stage IA	C2	39	Female	0	123.49	1	115.67	NA	NA	NA	2210.44	89.3629	701.643	629.576	3536.47	516.575	1391.18	1376.77	0.621476	0.708104	0.721759	0.651336	0.156695	0.236501	0.600749	0.383758	0.118869	0.339554	0.0214554	0.134779	0.0879395	0.376096	0.190422	0.0778058	0.326822	0.140521	0.334405	0.407719	0.422557	0.0937381	0.477092	-0.101415
TCGA.49.AARQ	Luad	T2	N0	MX	Stage I	C4	41	Female	0	221.16	0	221.16	NA	NA	NA	519.663	50.5618	752.809	641.011	1447.75	728.652	1783.15	1578.65	0.896024	0.678458	0.655489	0.639103	0.182446	0.203596	0.526685	0.284789	0.0929296	0.241961	-0.109149	0.0717444	0.0230439	0.0539113	0.105069	0.101725	0.268746	0.0678996	0.247504	0.361705	0.337869	-0.0130782	0.298505	-0.251889
TCGA.4B.A93V	Luad	T1	N0	M0	Stage IA	C4	52	Female	1	9.86	1	8.25	NA	NA	NA	890.998	130.859	214.09	620.139	480.138	98.1445	1835.88	2605.64	1.29573	0.486249	0.509792	0.542774	0.202476	0.24148	0.539323	0.261694	0.107026	0.20401	-0.0919599	0.100602	0.0824659	0.133263	0.118722	0.168977	0.248385	0.0558784	0.256727	0.319775	0.357059	0.00318297	0.276453	-0.122762
TCGA.50.5045	Luad	T2	N1	M0	[Discrepancy]	NA	57	Female	1	71.42	1	47.08	NA	NA	NA	1362.1	90.1015	1082.49	353.638	4340.1	848.985	1532.57	1310.07	0.696704	0.745521	0.709022	0.667559	0.263049	0.328849	0.617611	0.412945	0.173497	0.373702	0.172446	0.220458	0.0943297	0.411308	0.252726	0.137782	0.343766	0.158538	0.354779	0.413853	0.410466	0.139682	0.538916	-0.101969
TCGA.50.5049	Luad	T2	N0	M0	Stage IA	NA	70	Male	0	101.64	1	83.57	wildtype	wildtype	NA	1381.14	207.031	841.518	742.745	3147.88	977.12	1161.83	1186.38	0.658808	0.722684	0.732115	0.676323	0.285343	0.38285	0.613956	0.391681	0.23481	0.418118	0.155752	0.254933	0.128819	0.425863	0.276177	0.152377	0.340813	0.157659	0.320454	0.412493	0.41158	0.156693	0.540021	-0.187984
TCGA.50.5051	Luad	T2	N2	M0	Stage IIIA	C4	42	Female	1	15.7	1	6.04	wildtype	MUT	NA	1226.96	57.3199	288.923	670.798	1676.99	141.751	1956.62	2522.08	1.28585	0.500361	0.49375	0.547362	0.16006	0.13157	0.527558	0.259724	0.127512	0.188315	-0.0679487	0.010102	0.117848	0.0912529	0.102749	0.174729	0.253472	0.0388643	0.260533	0.362912	0.355377	-0.0270979	0.214967	-0.142253
TCGA.50.5066	Luad	T2	N0	M0	Stage IB	C1	72	Male	0	47.37	1	15.67	NA	NA	-0.42269	714.286	314.46	707.317	331.882	2786.59	824.042	1071.43	692.509	1.10699	0.641405	0.631583	0.641162	0.3525	0.385758	0.572935	0.379261	0.184662	0.351939	0.0774996	0.184002	0.084577	0.39805	0.250512	0.168519	0.31289	0.169669	0.322847	0.405344	0.385837	0.147051	0.504435	-0.139067
TCGA.50.5068	Luad	T2	N1	MX	Stage IIB	NA	59	Female	1	49.24	1	22.54	wildtype	wildtype	0.22966	1256.96	266.784	1003	409.581	1969.24	1698.18	1557.95	579.741	0.801451	0.720711	0.67683	0.654066	0.264628	0.381239	0.603115	0.276891	0.18231	0.322502	0.0958767	0.163145	0.0831617	0.340433	0.22814	0.186989	0.337576	0.105185	0.320276	0.388101	0.354357	0.0940372	0.447036	-0.163286
TCGA.50.5072	Luad	T2	N2	M0	Stage IIIA	C3	74	Male	1	8.21	1	7	MUT	wildtype	NA	640.647	212.933	622.171	1043.42	2649.42	1147.81	1618.94	1650.81	1.15142	0.66669	0.575785	0.637392	0.235895	0.107428	0.549109	0.32313	0.186885	0.237469	-0.182955	0.0108889	0.0898448	0.186465	0.165141	0.23523	0.231119	0.0879702	0.247385	0.372208	0.366542	0.0239558	0.247014	-0.0867147
TCGA.50.5930	Luad	T2	N2	M0	Stage IIIA	NA	47	Male	1	9.26	1	5.81	NA	NA	NA	1118.22	99.6039	282.875	693.243	1332.04	347.95	1411.72	1960.2	0.922725	0.553644	0.599791	0.591679	0.203611	0.211047	0.563844	0.320953	0.195028	0.29127	0.048737	0.160476	0.109496	0.232902	0.199045	0.131508	0.261763	0.10812	0.26816	0.378406	0.370632	0.083144	0.406142	-0.0849991
TCGA.50.5931	Luad	T2	N0	M0	Stage IB	C4	75	Female	1	14.26	1	13.96	wildtype	wildtype	NA	586.49	119.318	297.349	1309.34	15201.4	481.692	1541.04	3151.52	0.913346	0.502893	0.469325	0.56678	0.141276	0.0905419	0.481118	0.250946	0.132738	0.124023	-0.206213	-0.0793655	0.0812481	0.0162993	0.0871498	0.132018	0.212944	0.034673	0.142027	0.352262	0.376719	-0.0537162	0.0833071	-0.264696
TCGA.50.5932	Luad	T2	N1	M0	Stage IIB	NA	75	Male	1	40.57	1	35.81	MUT	wildtype	-0.096825	1526.18	58.6035	697.008	1000	1748.13	679.551	1588.94	1925.6	0.875962	0.596002	0.563298	0.579647	0.00880559	0.0980165	0.531979	0.327204	0.182975	0.243447	-0.178235	0.0573453	0.064497	0.162535	0.104963	0.0995748	0.242224	0.0285729	0.21585	0.35785	0.353816	0.00815245	0.202024	-0.137706
TCGA.50.5933	Luad	T4	N2	M0	Stage IIIB	NA	72	Male	1	78.61	NA	NA	wildtype	wildtype	0.14139	1561.4	203.084	593.946	1014.91	4687.78	1058.8	1551.2	914.901	0.654813	0.617871	0.665019	0.649682	0.232153	0.168097	0.576038	0.457727	0.198215	0.35685	-0.126459	0.124953	0.150527	0.430075	0.22741	0.114946	0.324743	0.196478	0.311613	0.367081	0.396208	0.12603	0.447882	-0.112322
TCGA.50.5935	Luad	T1	N0	M0	Stage IA	NA	86	Female	1	21.45	NA	NA	wildtype	wildtype	NA	4092.31	71.3035	749.96	751.87	4158.52	841	1501.83	1755.85	0.807813	0.6515	0.654304	0.632712	0.125713	0.186352	0.581432	0.328687	0.121201	0.302326	-0.138574	0.054591	0.0688204	0.235274	0.182721	0.130322	0.288911	0.0783684	0.286316	0.386457	0.355875	0.0400805	0.369716	-0.151263
TCGA.50.5936	Luad	T2	N2	M0	Stage IIIA	NA	58	Male	1	8.44	1	4.93	wildtype	MUT	-0.21637	1325.29	120.614	524.123	875	1755.85	523.392	1843.57	1486.84	1.06704	0.524051	0.576668	0.585847	0.144939	0.137281	0.565021	0.349712	0.239323	0.250552	-0.0522477	0.0618981	0.0749267	0.298764	0.169514	0.187687	0.257433	0.0774376	0.259281	0.380932	0.375085	0.0739538	0.355777	-0.0832232
TCGA.50.5939	Luad	T2	N0	M0	Stage IB	C3	85	Male	1	15.11	NA	NA	wildtype	MUT	0.35089	1886.1	172.396	459.039	893.45	3204.38	883.188	1690.44	1696.6	1.1535	0.609418	0.65045	0.624021	0.219412	0.139445	0.558945	0.384184	0.225294	0.326965	0.0200729	0.165971	0.116488	0.403696	0.20514	0.188208	0.296984	0.149141	0.308745	0.383824	0.396037	0.102246	0.425479	-0.020774
TCGA.50.5941	Luad	T2	N2	M0	Stage IIIA	C2	55	Female	0	48.42	0	48.42	wildtype	wildtype	NA	1105.77	171.795	1064.74	1133.33	3384.62	1717.95	1524.36	1963.46	0.787463	0.780216	0.764484	0.701339	0.254444	0.305575	0.586605	0.427407	0.180516	0.386648	0.0871654	0.218423	0.0921807	0.38498	0.219737	0.161133	0.348563	0.139207	0.331638	0.398668	0.418811	0.093186	0.503512	-0.0551849
TCGA.50.5944	Luad	T1	N0	M0	Stage IA	NA	69	Female	0	57.49	0	57.49	wildtype	wildtype	0.77609	2683.95	87.8183	336.637	1043.45	1089.8	568.989	1898.46	1586.83	0.858524	0.593647	0.6402	0.59341	0.00186082	0.113523	0.536395	0.391352	0.170807	0.275671	-0.154792	0.059535	0.0352079	0.223772	0.151444	0.163112	0.319274	0.0835621	0.253784	0.385146	0.41273	0.0598225	0.263922	-0.163966
TCGA.50.5946	Luad	T1	N0	MX	Stage IA	C4	62	Male	0	53.12	1	26.64	NA	NA	1.0673	962.046	68.8324	1315.86	1598.58	946.928	466.066	1368.93	3084.91	0.643193	0.6303	0.522141	0.61287	0.170374	0.0820119	0.499142	0.264526	0.113792	0.207509	-0.253672	-0.0335421	0.0830231	0.0914228	0.0791341	0.179853	0.267734	0.0186341	0.175091	0.310116	0.320828	-0.0851163	0.0894915	-0.237154
TCGA.50.6590	Luad	T2	N0	M0	Stage IB	C4	72	Female	1	42.31	NA	NA	NA	NA	NA	904.891	261.957	857.609	977.717	4522.28	1098.37	1581.52	3812.5	0.870408	0.690274	0.70453	0.682631	0.278437	0.236812	0.565736	0.385282	0.152251	0.348334	0.0471881	0.212993	0.191468	0.406322	0.211311	0.0976984	0.310877	0.177796	0.310926	0.321485	0.383631	0.081513	0.481792	-0.181318
TCGA.50.6591	Luad	T2	N0	M1	Stage IV	C1	63	Female	1	3.91	NA	NA	NA	NA	NA	801.673	305.854	328.554	1132.02	353.644	152.927	1923.54	2373.36	0.614633	0.384952	0.300021	0.512299	0.105584	0.0204271	0.432211	0.260165	0.158629	0.061744	-0.314196	-0.158116	0.109457	0.0246526	0.0668251	0.256756	0.236552	0.0122958	0.132969	0.253744	0.326633	-0.104884	0.0219967	-0.266095
TCGA.50.6592	Luad	T2	N0	M0	Stage IB	C4	71	Female	1	25.53	NA	NA	NA	NA	NA	499.643	283.003	540.745	1032.68	1672.33	1472.38	1135.01	2151.42	1.12686	0.705738	0.694462	0.680767	0.271685	0.255763	0.556678	0.368136	0.166946	0.323574	-0.0864007	0.115818	0.0962211	0.329364	0.213523	0.169592	0.298942	0.123815	0.288002	0.364444	0.391528	0.0654938	0.473123	-0.14933
TCGA.50.6593	Luad	T1	N2	M0	Stage IIIA	C4	49	Female	1	11.04	1	8.74	wildtype	wildtype	-0.12513	1992.3	81.4625	619.628	713.278	3175.11	826.171	1503.53	1822.32	0.89931	0.606441	0.639873	0.607916	0.116594	0.100557	0.566864	0.388186	0.154898	0.295655	-0.127817	0.0924422	0.0911951	0.297693	0.177076	0.0906441	0.331635	0.125716	0.300585	0.432146	0.397559	0.0831609	0.370186	-0.0981428
TCGA.50.6594	Luad	T3	N2	M0	Stage IIIA	C4	79	Female	1	12.16	1	9.36	NA	NA	0.54566	850	69.7183	468.31	1269.72	3965.49	714.085	3259.15	560.563	0.820824	0.62158	0.601903	0.628336	0.174177	0.134383	0.504646	0.361221	0.127165	0.271785	-0.172261	0.0466477	0.0687265	0.166958	0.171589	0.0313584	0.263044	0.125721	0.27772	0.417389	0.364362	-0.0349663	0.235017	-0.139404
TCGA.50.6595	Luad	T2	N2	M0	Stage IIIA	C3	74	Female	1	6.21	1	5.98	wildtype	wildtype	-0.32001	1672.67	284.887	3476.53	688.103	5673.95	3028.94	1416.08	1693.89	0.749979	0.794825	0.706657	0.706018	0.232749	0.212703	0.560314	0.401846	0.173111	0.319809	-0.125588	0.10898	0.12195	0.358202	0.204277	0.173144	0.330084	0.167392	0.287495	0.35782	0.374469	0.0792249	0.363032	-0.0842617
TCGA.50.6673	Luad	T1	N0	M0	Stage I	C1	84	Female	1	0.72	NA	NA	wildtype	wildtype	-0.066009	2333.15	157.6	607.403	675.827	2030.85	812.675	1176.11	2463.82	0.793043	0.647137	0.601428	0.610113	0.0827107	0.103859	0.581634	0.377972	0.15137	0.263405	-0.0948891	0.0305325	0.0505267	0.226839	0.184825	0.118924	0.284072	0.123956	0.256506	0.356323	0.392803	0.0200418	0.32841	-0.119564
TCGA.50.7109	Luad	T1	N0	M0	Stage IA	C2	60	Male	1	10.12	1	0.49	MUT	wildtype	0.49481	558.938	50.0359	560.769	1170.96	1660.95	511.953	1091.03	3174.23	0.90101	0.587087	0.58425	0.607598	0.175469	0.24804	0.52533	0.287587	0.190408	0.257495	-0.0769243	0.112855	0.0535693	0.171447	0.140192	0.190764	0.26963	0.046988	0.286039	0.331222	0.387558	0.0197092	0.289807	-0.141591
TCGA.50.8457	Luad	T1	N0	M0	Stage IA	C4	63	Female	0	36.96	0	36.96	NA	NA	NA	2604.53	100.311	520.639	1664.89	2432.31	605.415	1264.09	2555.26	0.680993	0.625406	0.677358	0.612413	0.0987868	0.226708	0.591666	0.338338	0.179023	0.34589	0.122572	0.213763	0.0616559	0.275175	0.195906	0.111377	0.308142	0.111916	0.272425	0.354888	0.396427	0.0901485	0.394238	-0.140947
TCGA.50.8459	Luad	T3	N0	M0	Stage IIB	C2	68	Male	0	36.76	1	14.19	NA	NA	-0.15822	2131.13	80.5678	466.062	571.248	4127.98	500.192	1549.25	1907.89	0.640738	0.677455	0.6996	0.626699	0.101629	0.15211	0.595105	0.416809	0.209374	0.362312	0.0721064	0.176423	0.11362	0.426433	0.236724	0.0970925	0.350239	0.159348	0.341637	0.411681	0.454687	0.199136	0.49447	-0.142824
TCGA.50.8460	Luad	T1	N0	M0	Stage IA	NA	74	Male	0	27.23	0	27.23	NA	NA	-0.29203	5014.87	43.9901	359.356	480.793	6823.42	741.016	1530.36	1495.66	0.759117	0.620175	0.651035	0.601837	0.0892794	0.219208	0.592156	0.303869	0.238681	0.314839	0.0285325	0.130385	0.05219	0.248481	0.17829	0.107151	0.294349	0.055391	0.291554	0.42008	0.428	0.106872	0.395982	-0.143562
TCGA.51.4079	Lusc	T2	N0		Stage IB	C4	73	Female	1	0.39	NA	NA	wildtype	wildtype	0.18298	875.238	30.9144	496.236	515.909	8605.44	433.203	837.499	2140.32	1.17832	0.603399	0.619239	0.640066	0.249633	0.173233	0.554884	0.363377	0.207313	0.279222	-0.0807134	0.056383	0.0834567	0.218567	0.16249	0.235306	0.240621	0.117348	0.235884	0.382119	0.387209	0.0141299	0.296598	-0.150878
TCGA.51.4080	Lusc	T4	N1		Stage IIIB	C4	65	Male	1	0.39	NA	NA	wildtype	wildtype	0.04988	158.044	8.8194	518.933	879.823	7063.28	461.784	1465.08	2016.11	1.12219	0.559564	0.523099	0.602056	0.187391	0.10768	0.459083	0.347527	0.170907	0.170802	-0.222837	-0.0303551	0.121555	0.112321	0.089467	0.168131	0.194823	0.031805	0.202696	0.34575	0.366306	-0.0567042	0.153744	-0.258477
TCGA.51.4081	Lusc	T2	N1	M0	Stage IIB	C2	55	Male	0	29.93	0	29.93	wildtype	MUT	0.35438	518.85	14.0575	293.93	1056.02	2607.03	90.7348	1032.59	3641.75	1.19226	0.379498	0.439771	0.525411	0.121727	0.0440456	0.497016	0.34498	0.16574	0.143676	-0.275676	-0.116953	0.139219	0.115139	0.0752721	0.121593	0.213395	0.0648599	0.167416	0.335158	0.41089	-0.0510188	0.143468	-0.183896
TCGA.51.6867	Lusc	T1	N0	M0	Stage I	C4	72	Female	1	60.97	1	25.89	NA	NA	-0.023721	842.826	20.2303	600.685	1591.35	7206.97	703.081	1104.26	3841.89	1.1417	0.681517	0.618572	0.647769	0.218415	0.214009	0.500221	0.357735	0.137531	0.235729	-0.195604	0.00113365	0.116011	0.106426	0.105719	0.121609	0.278759	0.105306	0.208675	0.316866	0.35551	-0.0250606	0.182443	-0.274365
TCGA.52.7622	Lusc	T1	N0	M0	Stage IA	C4	62	Female	0	28.32	0	28.32	NA	NA	-0.12879	1164.65	84.4867	1965.11	827.855	5893.31	787.774	1054.79	3223.47	1.14371	0.676494	0.695751	0.670323	0.272686	0.223781	0.570432	0.4132	0.198334	0.319544	0.0180973	0.152621	0.126574	0.299719	0.177765	0.161771	0.287579	0.140888	0.288241	0.39939	0.407049	0.0646592	0.412489	-0.123681
TCGA.52.7809	Lusc	T2	N0	M0	Stage IB	C2	74	Male	1	5.45	NA	NA	NA	NA	-0.34671	777.691	142.278	426.142	1555.04	6502.29	476.906	981.784	2674.26	0.754765	0.55749	0.512856	0.615985	0.203906	0.108396	0.496955	0.265328	0.143926	0.180638	-0.167277	-0.0171451	0.0546161	0.108044	0.100552	0.147647	0.234715	0.0239939	0.201673	0.351209	0.352196	-0.0781402	0.179186	-0.223043
TCGA.52.7810	Lusc	T3	N0	M0	Stage IIB	C3	60	Female	0	30.32	0	30.32	NA	NA	0.11684	535.032	303.451	115.981	398.517	8472.67	136.135	1604.34	1377.32	0.997633	0.442198	0.442499	0.540151	0.150671	0.0790417	0.528001	0.326867	0.138246	0.112214	-0.299112	-0.159707	0.0929237	0.108203	0.0979029	0.137892	0.218287	0.0743213	0.231104	0.350095	0.355221	-0.0424644	0.155343	-0.214359
TCGA.52.7812	Lusc	T2	N2	M0	[Discrepancy]	C4	68	Male	1	27.43	1	25.99	NA	NA	0.03959	1415.67	176.259	1318.15	778.977	8064.75	1192.25	1922.06	1292.57	1.07954	0.713279	0.708347	0.692336	0.378433	0.290837	0.560269	0.291945	0.189894	0.334937	-0.0971039	0.0837665	0.0890498	0.230698	0.183853	0.173283	0.260863	0.102317	0.305604	0.361511	0.339452	0.0439003	0.3516	-0.169322
TCGA.53.7624	Luad	T2	N0	M1	Stage IV	C2	40	Female	1	34.26	1	13.14	NA	NA	-0.12508	122.091	116.82	1408.43	1681.6	1081.69	2753.18	1462.01	2983.31	1.1227	0.761784	0.661359	0.699699	0.249397	0.12316	0.528724	0.291018	0.183407	0.26484	-0.195699	0.0153236	0.106781	0.135566	0.118493	0.180405	0.260646	0.1001	0.259572	0.364744	0.341171	0.0083105	0.208501	-0.19422
TCGA.53.7626	Luad	T1	N1	M0	Stage IIA	C4	76	Female	1	30.52	1	28.42	wildtype	wildtype	0.021222	1763	107.556	987.635	964.587	2659.02	787.035	889.753	1741.95	0.659364	0.680937	0.704965	0.64995	0.240516	0.263567	0.582969	0.383084	0.201641	0.382077	0.0495539	0.189842	0.0947358	0.327246	0.219563	0.182315	0.330897	0.115467	0.303172	0.384539	0.402594	0.099284	0.446571	-0.0990263
TCGA.53.7813	Luad	T4	N0	M0	Stage IIIB	C4	51	Female	0	13.93	0	13.93	MUT	wildtype	-0.032418	955.807	131.552	915.725	894.142	2466.6	969.168	1238.44	3316.55	0.907554	0.660554	0.612859	0.636748	0.222566	0.227888	0.555366	0.252662	0.16269	0.239313	-0.00861202	0.116582	0.090644	0.0791329	0.102868	0.250234	0.260227	0.032478	0.251255	0.356569	0.319676	-0.0115329	0.196133	-0.15037
TCGA.53.A4EZ	Luad	T2	N1	MX	Stage IIA	C3	63	Male	0	35.18	0	35.18	NA	NA	-0.17003	417.822	49.1787	169.175	736.5	1622.11	372.185	1321.53	2275.6	1.33421	0.512048	0.466297	0.543845	0.162999	0.141319	0.47482	0.21705	0.110238	0.171731	-0.120111	0.0175886	0.150778	0.110429	0.0629921	0.141223	0.204712	0.0497466	0.221146	0.410647	0.329812	-0.024122	0.180055	-0.197118
TCGA.55.1592	Luad	T2	N0	M0	Stage IA	C4	65	Male	1	23.03	1	14.85	wildtype	wildtype	0.0028984	1310.21	108.801	954.85	1356.76	1079.89	830.893	968.383	3056.17	0.824532	0.603421	0.638336	0.61329	0.0904596	0.112265	0.561012	0.38202	0.187814	0.257106	-0.152053	0.0872512	0.0535248	0.311611	0.148701	0.103978	0.271101	0.0967149	0.264933	0.437352	0.394555	0.049921	0.347303	-0.168506
TCGA.55.1594	Luad	T2	N2	M0	Stage IIIA	C2	68	Male	0	38.7	0	38.7	wildtype	MUT	-0.060341	766.903	174.135	330.975	1873.03	670.597	281.84	1195.36	1408.02	1.02296	0.493767	0.518624	0.578819	0.15328	0.201256	0.524045	0.320745	0.152236	0.224551	-0.0875727	0.0448853	0.0881786	0.247582	0.114194	0.0875667	0.242945	0.0481811	0.242316	0.390037	0.372632	0.0282682	0.252291	-0.212932
TCGA.55.1595	Luad	T1	N0	M0	Stage IA	C4	74	Female	0	48.59	0	48.59	NA	NA	0.19412	1606.88	122.996	524.944	1182.96	1464.65	569.503	2022.56	2196.83	0.769897	0.639854	0.63292	0.625628	0.146369	0.179183	0.561222	0.340418	0.148873	0.280587	-0.0898873	0.0812309	0.103508	0.224683	0.15024	0.199867	0.29337	0.078205	0.25187	0.399905	0.35782	0.0134416	0.316238	-0.178698
TCGA.55.1596	Luad	T2	N1	M0	Stage IIB	C2	55	Male	0	67.84	0	67.84	MUT	wildtype	-0.18434	506.217	271.166	846.063	1010.66	3109.53	2963.29	1011.84	1746	1.01938	0.769878	0.630733	0.66505	0.205168	0.180875	0.520132	0.326402	0.149751	0.209414	-0.12032	-0.00567419	0.0372939	0.174688	0.127597	0.141239	0.212531	0.044212	0.238999	0.348388	0.33688	0.00976917	0.204622	-0.142129
TCGA.55.5899	Luad	T1	N1	M0	[Discrepancy]	C2	58	Male	0	30.55	0	30.55	NA	NA	-0.36846	401.772	69.7242	428.633	357.765	1044.15	455.494	1475.07	2751.25	1.27557	0.561177	0.541653	0.611283	0.201243	0.216895	0.533012	0.392532	0.200844	0.230136	-0.132441	0.00954091	0.133207	0.267643	0.132142	0.125855	0.260435	0.0864126	0.245915	0.304894	0.392725	-0.0106861	0.290864	-0.265612
TCGA.55.6543	Luad	T1	N0	MX	Stage IA	C4	60	Female	0	14.29	0	14.29	wildtype	wildtype	0.20998	3499.44	52.9543	590.301	951.505	2664.99	625.976	2055.74	2833.89	0.828945	0.604481	0.645435	0.602807	0.0361052	0.137623	0.547524	0.388379	0.15426	0.310617	-0.124789	0.0718633	0.0466604	0.325988	0.162521	0.120216	0.300557	0.0780411	0.313124	0.393029	0.408522	0.0741802	0.412928	-0.0579199
TCGA.55.6642	Luad	T2	N0	MX	Stage IB	C2	63	Male	0	80.45	0	80.45	wildtype	wildtype	-0.22912	1532.11	119.921	490.17	1261.47	2217.56	717.562	1195.28	3058.98	0.762496	0.626386	0.619546	0.618548	0.181463	0.223746	0.564487	0.369867	0.201636	0.309743	0.077103	0.211636	0.139162	0.279437	0.189517	0.177899	0.315225	0.123095	0.243422	0.355316	0.394626	0.0394234	0.357625	-0.119236
TCGA.55.6712	Luad	T2	N1	MX	Stage IIA	C4	71	Male	1	5.62	NA	NA	wildtype	wildtype	NA	2489.81	168.496	492.942	575.398	5676	1278.96	1009.19	1759.35	0.784005	0.65484	0.759319	0.667645	0.276548	0.279127	0.587261	0.37657	0.185594	0.378533	0.0470073	0.196019	0.089338	0.324025	0.222169	0.150227	0.321937	0.144927	0.317316	0.36589	0.405901	0.0423657	0.419144	-0.105878
TCGA.55.6968	Luad	T1	N0	M1	Stage IV	C2	61	Male	1	42.48	NA	NA	NA	NA	-0.2275	493.417	213.509	783.629	502.003	1314.83	862.049	1049.8	2838.01	1.13236	0.604811	0.613572	0.657843	0.284426	0.197136	0.530396	0.3009	0.220389	0.256062	-0.0492166	0.152866	0.123751	0.333235	0.155209	0.146916	0.308599	0.111392	0.271672	0.38468	0.388085	0.0339907	0.364685	-0.23362
TCGA.55.6969	Luad	T2	N0	M0	Stage IB	C4	52	Male	0	40.7	0	40.7	NA	NA	0.072468	875.136	198.346	701.282	798.902	2162.83	636.776	1361.51	3110.75	0.898014	0.64535	0.647659	0.657348	0.252379	0.311041	0.573017	0.336095	0.181828	0.34357	0.0576978	0.209957	0.16388	0.318519	0.202816	0.167828	0.329433	0.128216	0.285502	0.360436	0.42292	0.0679126	0.425356	-0.243639
TCGA.55.6970	Luad	T2	N2	MX	Stage IIIA	C4	67	Female	1	15.24	1	15.01	MUT	MUT	-0.19637	1142.63	121.105	1244.46	1447.8	1757.79	1162.87	1623.51	2659.17	1.16409	0.655924	0.639426	0.635697	0.236962	0.202075	0.549206	0.358423	0.173203	0.317979	-0.0162662	0.160238	0.0772204	0.245676	0.179956	0.223038	0.23926	0.0918148	0.284205	0.367789	0.376763	0.100217	0.372821	-0.0810411
TCGA.55.6971	Luad	T2	N0	MX	Stage IB	C4	59	Female	0	45.99	0	45.99	MUT	wildtype	0.16474	1757.99	142.304	602.13	1213.94	3096.81	878.993	1013.55	2520.81	0.771175	0.674475	0.697856	0.6516	0.281743	0.282666	0.582661	0.391476	0.193826	0.410667	0.146813	0.243001	0.11889	0.379818	0.225056	0.221376	0.311036	0.125092	0.311888	0.385621	0.423733	0.138169	0.492535	-0.0958894
TCGA.55.6972	Luad	T2	N0	M0	Stage IB	C2	72	Male	1	53.61	NA	NA	wildtype	MUT	-0.052473	695.206	17.1233	291.096	445.205	242.009	276.256	1918.95	2267.12	1.3066	0.426736	0.417268	0.50658	-0.017222	0.123969	0.480063	0.222955	0.129437	0.113131	-0.2451	-0.137375	-0.0104602	-0.0357977	0.0562125	0.015472	0.129434	-0.0436852	0.148742	0.315602	0.294241	-0.0708611	0.0176426	-0.154869
TCGA.55.6975	Luad	T2	N1	M0	Stage IIB	C4	61	Male	1	3.88	NA	NA	NA	NA	1.3838	790.444	232.188	968.986	1010.9	2429.17	1043.59	1354.57	1868.4	1.1025	0.653403	0.569483	0.625921	0.214681	0.149511	0.56119	0.358594	0.215072	0.257374	-0.0511667	0.0369872	0.152572	0.177662	0.160386	0.176331	0.258628	0.107441	0.21176	0.347668	0.386811	0.0592411	0.29332	-0.107964
TCGA.55.6979	Luad	T2	N1	M0	Stage IIB	C3	59	Female	1	7.79	1	6.41	wildtype	wildtype	-0.17196	1537.64	210.703	1312.14	602.511	12344.8	1419.95	1009.82	1902.67	0.620521	0.757545	0.764324	0.700338	0.270554	0.273732	0.589523	0.368635	0.194629	0.422951	0.0465503	0.178179	0.109845	0.399919	0.245376	0.201314	0.338182	0.13979	0.327841	0.40977	0.403178	0.125831	0.537192	-0.165678
TCGA.55.6980	Luad	T1	N0	M0	Stage IA	C1	56	Male	0	69.28	0	69.28	wildtype	wildtype	NA	2259.95	82.2281	433.245	740.053	3052.17	695.844	1894.78	1474.8	0.699718	0.685765	0.724202	0.649487	0.0710876	0.223937	0.59711	0.387372	0.180478	0.337628	-0.120445	0.0877489	0.0964516	0.322429	0.216941	0.106336	0.339479	0.11525	0.33044	0.399191	0.449504	0.0949014	0.434168	-0.0809206
TCGA.55.6981	Luad	T1	N2	M0	Stage IIIA	C3	53	Female	1	45.3	NA	NA	wildtype	wildtype	NA	2241.23	106.14	531.579	635.965	3711.4	530.702	1404.39	2292.98	0.743696	0.559724	0.605203	0.597743	0.0942934	0.122791	0.56482	0.358194	0.131408	0.276004	-0.0308761	0.0964903	0.0687937	0.21563	0.153499	0.142317	0.267312	0.0634119	0.258697	0.388068	0.38888	0.0187647	0.262915	-0.133725
TCGA.55.6982	Luad	T2	N1	M0	Stage IIB	C1	79	Female	1	32.69	1	6.01	wildtype	wildtype	NA	1540.45	164.093	494.123	765.153	4337.4	1391.1	1609.59	1331.18	0.958497	0.709296	0.703574	0.667127	0.172358	0.128927	0.571286	0.439911	0.138606	0.314172	-0.0281552	0.0957142	0.128791	0.347877	0.200285	0.125129	0.300102	0.115367	0.300331	0.382392	0.41486	0.0666087	0.387601	-0.133027
TCGA.55.6983	Luad	T2	N1	M0	Stage IIB	C4	81	Male	0	92.74	0	92.74	MUT	wildtype	NA	2851.06	80.1418	675.532	943.617	2940.43	471.277	1603.9	1545.74	0.950212	0.57727	0.604258	0.593575	0.167646	0.274579	0.572528	0.308498	0.175199	0.319989	0.151104	0.196295	0.0812623	0.235487	0.194473	0.171844	0.309468	0.0760131	0.275592	0.378818	0.390016	0.0565579	0.345792	-0.176804
TCGA.55.6984	Luad	T2	N1	M0	Stage IIB	NA	71	Female	1	24.97	1	23.78	NA	NA	0.24168	1564.9	56.6728	549.36	753.199	1775.14	478.062	1297.99	1744.06	1.0307	0.593477	0.5962	0.594339	0.152742	0.158517	0.535241	0.327381	0.112295	0.252277	0.000315768	0.0913841	0.0694505	0.110879	0.158052	0.159367	0.267281	0.0711148	0.247114	0.352901	0.374084	-0.00105905	0.26214	-0.123711
TCGA.55.6985	Luad	T2	N0	MX	Stage IB	C4	58	Female	0	40.51	0	40.51	wildtype	wildtype	0.32508	1817.16	100.746	1020.15	757.463	2534.33	700	1022.39	2402.99	0.745911	0.680479	0.707765	0.662127	0.193604	0.220206	0.587406	0.366906	0.14205	0.363487	-0.0195208	0.127468	0.0857862	0.287546	0.198848	0.197255	0.296032	0.11583	0.300752	0.401431	0.404164	0.0463956	0.405254	-0.109498
TCGA.55.6987	Luad	T1	N0	M0	Stage IA	C4	77	Male	0	70.2	0	70.2	NA	NA	0.97638	1334.04	226.342	737.994	905.72	4352.75	902.189	1693.5	2665.96	1.05049	0.716286	0.734925	0.676513	0.306316	0.398824	0.576453	0.384323	0.202955	0.42262	0.167048	0.288347	0.155923	0.393734	0.255052	0.227206	0.336729	0.152737	0.339734	0.422836	0.427307	0.144338	0.552433	-0.112294
TCGA.55.7227	Luad	T3	N1	MX	Stage IIIA	C3	77	Male	1	31.27	1	8.38	NA	NA	0.23089	4714.58	62.8887	1002.07	770.56	3019.35	1049.76	1253.63	1995.85	0.760027	0.691115	0.709428	0.656875	0.174221	0.214732	0.611579	0.370917	0.227413	0.36049	-0.0991201	0.12864	0.100204	0.363754	0.188843	0.146088	0.337442	0.109368	0.319355	0.380346	0.407829	0.0976329	0.406975	-0.124689
TCGA.55.7281	Luad	T1	N0	M0	Stage IA	C4	70	Female	0	28.65	1	11.14	wildtype	wildtype	0.12405	2119.09	60.3989	731.054	537.892	4463.82	821.083	1184.62	1867.81	0.616887	0.652931	0.697876	0.635905	0.148315	0.19862	0.589727	0.362107	0.186954	0.322621	-0.101703	0.0882273	0.0934841	0.339204	0.201398	0.144142	0.352364	0.112805	0.341671	0.438582	0.396912	0.114798	0.426974	-0.170274
TCGA.55.7283	Luad	T3	N2	MX	Stage IIIA	C3	76	Female	0	20.01	0	20.01	wildtype	wildtype	0.012844	4454.64	101.253	752.381	1098.25	2412.03	1003.01	1357.89	2266.17	0.743805	0.664199	0.659597	0.644935	0.125568	0.187587	0.556212	0.355953	0.142414	0.307888	-0.179716	0.0311422	0.0712437	0.248623	0.133428	0.173197	0.29634	0.0535683	0.260804	0.371059	0.372791	0.0255004	0.303895	-0.121088
TCGA.55.7570	Luad	T1	N0	MX	Stage IA	C2	60	Male	0	27.07	0	27.07	NA	NA	-0.073936	255.773	161.656	93.6819	1555.56	506.318	196.95	1166.45	2828.76	1.2918	0.37179	0.37473	0.531926	0.171145	0.156006	0.49167	0.255828	0.235349	0.102734	-0.144041	0.0191361	0.111732	0.0898909	0.0654465	0.178411	0.180235	0.0343742	0.190322	0.30539	0.355439	-0.0899069	0.133424	-0.254079
TCGA.55.7573	Luad	T1	N0	MX	Stage IA	C3	72	Female	0	16	0	16	wildtype	wildtype	-0.1114	2626.9	78.4628	851.881	1470.78	1747.8	954.364	1863.09	2279.42	0.722694	0.687287	0.694111	0.634891	0.0692309	0.165863	0.579307	0.336444	0.149434	0.29606	0.0930782	0.172203	0.0677426	0.244046	0.169251	0.139241	0.316579	0.0873541	0.288675	0.392871	0.401529	0.0377587	0.342486	-0.151527
TCGA.55.7574	Luad	T2	N0	M0	Stage IB	C4	64	Female	1	32.69	1	15.7	MUT	wildtype	0.31495	1635.25	93.6694	666.799	912.086	2965.67	527.883	1147.05	4250.05	0.722187	0.660645	0.674127	0.631194	0.275408	0.28269	0.595028	0.329664	0.18884	0.387748	0.204237	0.291758	0.125568	0.273012	0.231914	0.161605	0.305481	0.11145	0.29681	0.369126	0.412967	0.0904153	0.410145	-0.147378
TCGA.55.7576	Luad	T2	N0	M0	Stage IB	C2	54	Male	0	22.01	0	22.01	wildtype	wildtype	NA	1884.96	245.365	804.279	1247.6	6038.57	1283.03	1642.28	1483.68	0.871119	0.680816	0.644825	0.643078	0.17379	0.174792	0.568768	0.392279	0.147737	0.282831	-0.0738299	0.123517	0.0679008	0.286583	0.175643	0.170011	0.28194	0.0955085	0.238099	0.389665	0.395396	0.0442886	0.330835	-0.113873
TCGA.55.7724	Luad	T2	N0	MX	Stage IB	C4	76	Female	0	23.16	0	23.16	wildtype	wildtype	NA	1131.26	160.321	1002	1286.57	5949.9	988.978	592.184	3035.07	0.873622	0.630957	0.678159	0.64298	0.282083	0.17655	0.557085	0.443214	0.228931	0.319703	0.00749647	0.204452	0.122276	0.331564	0.190672	0.219374	0.316223	0.154098	0.289846	0.419563	0.420828	0.133995	0.378774	-0.0915289
TCGA.55.7725	Luad	T1	N0	MX	Stage IA	C3	68	Female	0	14.52	0	14.52	wildtype	wildtype	NA	3902.31	17.8571	1055.67	1324.58	2929.62	1139.71	632.353	1382.35	0.678998	0.642853	0.66948	0.639134	0.195407	0.216039	0.561679	0.320362	0.225693	0.327659	0.0035072	0.17503	0.116711	0.257893	0.195817	0.178027	0.279225	0.12629	0.307164	0.373481	0.369507	0.051109	0.344696	-0.14566
TCGA.55.7726	Luad	T1	N0	MX	Stage IA	C3	72	Female	0	21.42	0	21.42	wildtype	wildtype	NA	577.64	139.308	344.277	1202.31	3078.08	614.019	927.24	4203.19	0.694332	0.510324	0.62677	0.612049	0.20231	0.100527	0.55342	0.382918	0.194932	0.302446	-0.122482	0.0834721	0.136964	0.295404	0.188567	0.15839	0.288434	0.143153	0.294261	0.364689	0.400051	0.0712601	0.337833	-0.11817
TCGA.55.7727	Luad	T1	N2	MX	Stage IIIA	C2	70	Male	0	3.91	0	3.91	wildtype	wildtype	NA	1747.71	139.45	1313.76	1260.55	4085.32	1501.83	1244.04	3662.39	0.796927	0.68199	0.662908	0.661429	0.267265	0.169454	0.577561	0.320241	0.225148	0.286861	0.00965577	0.196583	0.134839	0.256459	0.162869	0.233204	0.258411	0.0733864	0.265402	0.405616	0.335878	0.0377076	0.271806	-0.163063
TCGA.55.7728	Luad	T2	N0	MX	Stage IB	C4	64	Female	0	23.13	0	23.13	wildtype	wildtype	NA	2084.46	100.019	580.848	593.073	3549.55	580.848	1512.5	2934.25	0.828323	0.731663	0.768736	0.647889	0.140934	0.223957	0.600161	0.382122	0.154123	0.386353	0.0810377	0.23431	0.0654024	0.334066	0.20114	0.126973	0.305589	0.146036	0.356048	0.39827	0.442855	0.180416	0.562142	-0.0846338
TCGA.55.7815	Luad	T2	N0	MX	Stage IB	C1	76	Male	0	25.39	1	19.45	wildtype	MUT	NA	868.737	69.1383	1646.29	1181.36	13715.4	1031.06	607.214	2241.48	0.958091	0.523511	0.589029	0.594448	0.316043	0.203619	0.554429	0.385761	0.24196	0.281203	-0.0479461	0.156704	0.168591	0.353886	0.190901	0.261412	0.310476	0.129875	0.264737	0.408716	0.347937	0.0985372	0.370187	-0.0356859
TCGA.55.7903	Luad	T1	N0	MX	Stage IA	C2	64	Male	0	18.63	0	18.63	wildtype	wildtype	NA	2437.47	133.533	931.739	891.878	2303.44	890.882	1629.8	1533.63	0.75146	0.723397	0.641002	0.663514	0.178359	0.234567	0.568298	0.355706	0.151931	0.329263	-0.149538	0.0720568	0.0873498	0.223317	0.15664	0.161062	0.271006	0.0796926	0.28226	0.396153	0.355036	0.00185436	0.317045	-0.142225
TCGA.55.7907	Luad	T2	N1	MX	Stage IIA	C3	77	Male	1	11.27	1	9.66	wildtype	wildtype	NA	1338.55	128.225	486.317	819.39	1308.05	635.653	817.826	1274.43	0.786977	0.56377	0.617681	0.603215	0.1495	0.224449	0.594324	0.344462	0.194347	0.332114	-0.0643772	0.09168	0.0917927	0.227986	0.213362	0.151574	0.280983	0.106015	0.278238	0.377723	0.380203	0.0459658	0.322465	-0.140687
TCGA.55.7910	Luad	T2	N0	M0	Stage IIA	C4	50	Female	0	34.17	1	33.44	NA	NA	NA	652.778	245.37	427.778	1077.78	1226.85	221.296	1081.48	3112.96	0.932577	0.49903	0.458936	0.544373	0.244576	0.11335	0.528184	0.285492	0.16152	0.154501	-0.0929501	0.0443838	0.114106	0.137016	0.117187	0.206842	0.265165	0.0562137	0.227523	0.431698	0.365628	-0.00107666	0.260705	-0.0776906
TCGA.55.7911	Luad	T1	N0	MX	Stage IA	C3	70	Female	0	17.64	1	16.92	wildtype	wildtype	NA	2283.07	71.3625	3405.84	830.977	6812.21	10876.7	1695.78	2750.36	0.763153	0.830822	0.727298	0.720588	0.33603	0.315682	0.579895	0.350009	0.198511	0.361222	-0.0680566	0.144645	0.0959642	0.245239	0.165331	0.237759	0.293048	0.0784225	0.271377	0.383508	0.365526	0.0255139	0.38395	-0.149279
TCGA.55.7914	Luad	T1	N1	MX	Stage IIA	C2	71	Female	1	6.14	NA	NA	wildtype	wildtype	NA	3028.49	78.9605	1233.88	962.019	1223.39	830.085	1433.28	3554.72	0.788189	0.635927	0.624966	0.617285	0.114449	0.192665	0.575652	0.324366	0.161011	0.282235	-0.0231287	0.134098	0.125213	0.105697	0.183157	0.143026	0.258366	0.0720426	0.232226	0.379002	0.365217	0.00307166	0.268141	-0.222226
TCGA.55.7994	Luad	T3	N0	MX	Stage IIB	C2	81	Male	0	19.81	0	19.81	NA	NA	NA	1862.94	121.262	656.968	1423.48	3440.61	1104.66	1847.43	1997.82	0.702238	0.630431	0.752188	0.667344	0.263221	0.278872	0.549868	0.345	0.215049	0.367143	-0.0325601	0.189135	0.0932216	0.338922	0.179942	0.152412	0.310047	0.10441	0.318917	0.361532	0.362562	0.0603527	0.430537	-0.108041
TCGA.55.7995	Luad	T1	N0	M0	Stage IA	C4	73	Female	0	29.2	1	15.37	NA	NA	NA	1085.79	201.146	688.309	1180	3632.51	897.093	1121.72	5089.19	1.20506	0.664968	0.714803	0.658653	0.219955	0.301639	0.566724	0.348714	0.172617	0.339086	-0.00574423	0.214102	0.113477	0.291772	0.214703	0.111598	0.306692	0.0923788	0.290457	0.414119	0.399941	0.0737638	0.490711	-0.239059
TCGA.55.8085	Luad	T1	N0	M0	Stage IA	C2	64	Male	0	29.7	0	29.7	NA	NA	NA	799.93	78.636	647.53	997.564	2672.93	511.83	1799.93	2834.73	1.29319	0.662008	0.683517	0.646517	0.277725	0.262799	0.578798	0.316478	0.133078	0.304408	0.01818	0.148045	0.0779309	0.252891	0.172805	0.145979	0.285076	0.086607	0.312843	0.35698	0.368204	0.0598598	0.412132	-0.172508
TCGA.55.8087	Luad	T2	N0	MX	Stage IB	C1	59	Female	0	15.18	0	15.18	NA	NA	NA	2842.58	45.3752	213.613	1368.94	788.133	448.517	1206.63	3974.87	0.788916	0.483864	0.526732	0.540702	-0.111525	0.0819616	0.552232	0.267137	0.134018	0.173397	-0.211907	0.0159313	0.0382781	0.160776	0.109508	0.0733446	0.281027	0.00951317	0.260138	0.35303	0.370612	0.0127727	0.222996	-0.167253
TCGA.55.8089	Luad	T1	N0	M0	Stage IA	C2	56	Male	1	23.06	NA	NA	NA	NA	NA	1175.96	173.815	901.096	1109.01	4066.78	1689.09	1145.19	1832.96	1.01729	0.733874	0.772814	0.694637	0.335068	0.393813	0.607357	0.38037	0.222809	0.451777	0.0643093	0.208736	0.150423	0.410223	0.250851	0.197127	0.341536	0.201199	0.339595	0.392764	0.407396	0.143402	0.509121	-0.114467
TCGA.55.8090	Luad	T1	N0	M0	Stage IA	C2	80	Male	1	19.65	1	18	NA	NA	NA	3787.86	102.818	522.453	222.67	5085.48	704.243	1326.42	2510.37	0.81874	0.637746	0.661307	0.626925	0.146799	0.124693	0.573598	0.323711	0.163497	0.317554	-0.088583	0.045474	0.0536122	0.304822	0.152094	0.158829	0.290035	0.0923548	0.275802	0.383244	0.391596	0.0349685	0.318744	-0.139016
TCGA.55.8092	Luad	T3	N0	MX	Stage IIB	C4	75	Male	1	5.06	1	4.17	NA	NA	NA	629.48	205.971	1155.75	1039.64	2935.2	768.722	1740.3	2292.82	0.847119	0.701659	0.69369	0.657395	0.222576	0.283078	0.605191	0.310532	0.187831	0.351044	0.106632	0.190357	0.0843178	0.203833	0.186191	0.165418	0.273688	0.0940352	0.289651	0.348733	0.378764	0.0332968	0.372906	-0.180852
TCGA.55.8094	Luad	T2	N0	M1	Stage IV	C4	51	Male	0	17.77	0	17.77	NA	NA	NA	218.745	130.532	1097.3	931.605	313.515	907.763	1664.13	1367.31	0.966132	0.652	0.425268	0.578915	0.0982915	0.120784	0.469564	0.215919	0.183244	0.0508608	-0.239307	-0.123852	0.119105	0.0776295	0.0360378	0.170364	0.180469	0.0339399	0.183746	0.303509	0.338509	-0.0887481	0.0129713	-0.118871
TCGA.55.8096	Luad	T2	N0	MX	Stage IB	C2	67	Female	1	23.62	1	18.59	NA	NA	NA	2444.59	117.567	385.446	1010.08	3693.55	619.333	1113.61	2419.95	0.746	0.580169	0.637827	0.591895	0.0445488	0.121726	0.597711	0.438383	0.131558	0.346091	-0.0261425	0.115279	0.0655367	0.384515	0.180099	0.125925	0.297238	0.129935	0.291028	0.389138	0.420759	0.0862598	0.449016	-0.176874
TCGA.55.8097	Luad	T1	N0	MX	Stage IA	C4	60	Female	0	15.64	0	15.64	NA	NA	-0.12477	2152.55	60.8494	328.667	1189.77	912.341	387.114	1298.25	3663.78	0.728844	0.517914	0.560527	0.553177	-0.00418046	0.160904	0.584942	0.290992	0.147552	0.250515	-0.0686524	0.0576175	0.0270635	0.173284	0.142537	0.0947183	0.274732	0.0372467	0.227395	0.350025	0.373672	0.0330207	0.290071	-0.182343
TCGA.55.8203	Luad	T1	N0	M0	Stage IA	C2	69	Female	0	17.97	0	17.97	NA	NA	-0.15366	1837.63	139.521	676.17	726.317	3923.97	675.766	1048.63	3230.41	0.891783	0.615471	0.636039	0.630611	0.199722	0.237596	0.594576	0.29851	0.150007	0.311688	0.0698483	0.164857	0.0652526	0.236149	0.146981	0.160939	0.297987	0.0712517	0.286931	0.378899	0.376553	0.0240661	0.343906	-0.13705
TCGA.55.8204	Luad	T2	N0	MX	Stage IB	C3	87	Female	0	16.92	0	16.92	NA	NA	0.011617	2843.88	222.639	617.489	704.399	9559.01	555.794	968.348	2002.15	0.842844	0.600709	0.641183	0.626788	0.170144	0.156729	0.567795	0.332242	0.142037	0.281047	-0.0339861	0.0902224	0.0560199	0.218926	0.14855	0.160501	0.26844	0.113606	0.261173	0.392108	0.434901	0.020862	0.315404	-0.0870998
TCGA.55.8205	Luad	T2	N0	M0	Stage IIA	C4	76	Female	0	19.68	1	16.26	NA	NA	0.057616	1158.88	367.729	1085.47	828.498	3729.19	1512.69	1329.77	3641.21	0.794716	0.734036	0.78247	0.719029	0.313072	0.284432	0.568884	0.404101	0.219944	0.402762	0.017882	0.22347	0.111716	0.427857	0.248719	0.179065	0.339684	0.177937	0.3239	0.40199	0.431737	0.135907	0.542037	-0.0832965
TCGA.55.8206	Luad	T1	N0	M0	Stage IA	C1	56	Male	0	29.17	0	29.17	NA	NA	0.47591	2353.22	141.76	388.364	1434.14	1468.69	494.979	1267.28	3025.69	0.71192	0.544897	0.630326	0.581078	0.0328858	0.158369	0.575537	0.334783	0.244186	0.307337	-0.0512824	0.148032	0.0783386	0.310494	0.200497	0.090855	0.318794	0.116224	0.306229	0.398886	0.412578	0.147665	0.452377	-0.0612228
TCGA.55.8207	Luad	T2	N0	MX	Stage IB	C3	73	Male	0	32.1	0	32.1	NA	NA	-0.063202	2360.33	58.4817	438.431	958.954	1623.68	727.207	2058.84	1128.95	0.628922	0.595756	0.612659	0.586945	0.035433	0.13871	0.593549	0.39728	0.188099	0.32699	-0.165835	0.054542	0.0439429	0.341359	0.183721	0.097301	0.321886	0.122253	0.290851	0.414616	0.414272	0.119695	0.409159	-0.10573
TCGA.55.8208	Luad	T1	N0	M0	Stage IA	C2	73	Female	0	22.14	1	16.79	NA	NA	-0.27171	1382.16	202.166	1074.27	917.483	4247.03	1203.71	1134.09	2434.76	1.03985	0.75955	0.758381	0.692092	0.291751	0.299153	0.610943	0.407354	0.193372	0.420106	0.177014	0.275639	0.111247	0.42535	0.251488	0.14646	0.342024	0.153943	0.311899	0.404841	0.437877	0.178815	0.562596	-0.132336
TCGA.55.8299	Luad	T1	N0	MX	Stage IA	C4	61	Female	1	15.41	1	9	NA	NA	0.31765	1645.53	123.331	885.699	922.867	3560.96	1058.02	2336.52	2148.57	0.752368	0.686909	0.700221	0.656342	0.249922	0.351716	0.593142	0.406696	0.200878	0.401995	0.0413456	0.144156	0.103047	0.334528	0.227525	0.213068	0.325381	0.14269	0.306576	0.409933	0.431876	0.144111	0.513141	-0.0897891
TCGA.55.8301	Luad	T2	N0	MX	Stage IB	C2	58	Male	0	17.54	1	7.82	NA	NA	-0.20213	1473.12	267.957	2315.7	765.161	6865.38	1738.06	2643.01	1619.35	0.774846	0.811868	0.765064	0.718716	0.280351	0.343981	0.612034	0.38537	0.174605	0.378017	0.102532	0.253466	0.124121	0.331262	0.223889	0.112869	0.31026	0.130363	0.307012	0.399154	0.399348	0.0669562	0.499704	-0.17159
TCGA.55.8505	Luad	T1	N2	MX	Stage IIIA	C1	62	Male	0	14.45	0	14.45	NA	NA	NA	607.543	191.514	575.133	861.52	906.894	649.381	1329.99	1960.52	1.22012	0.563496	0.574588	0.587725	0.0751331	0.0765101	0.540865	0.340226	0.145977	0.206203	-0.138378	0.00187567	0.0991202	0.152449	0.140201	0.142968	0.240603	0.104398	0.219756	0.353237	0.383035	0.0163792	0.216939	-0.120245
TCGA.55.8506	Luad	T3	N0	MX	Stage IIB	C2	62	Female	0	0.36	0	0.36	NA	NA	NA	1426.8	56.3063	815.315	443.131	2898.65	801.802	791.104	1155.41	0.824821	0.697753	0.647132	0.63274	0.152382	0.146431	0.584597	0.325389	0.135654	0.276532	-0.155868	0.0639411	0.0526657	0.244132	0.152243	0.164631	0.269577	0.0839992	0.27166	0.358967	0.404227	0.0193878	0.351046	-0.101616
TCGA.55.8507	Luad	T1	N0	MX	Stage IA	C2	53	Male	0	13.73	0	13.73	NA	NA	NA	1587.12	156.385	590.909	747.836	1228.36	504.87	914.502	3533.55	0.794936	0.599396	0.575912	0.603848	0.125328	0.123879	0.535532	0.329	0.194564	0.203246	-0.195131	0.0282243	0.0689189	0.221424	0.11819	0.160914	0.296335	0.05875	0.253354	0.391791	0.382349	0.0346618	0.285562	-0.150215
TCGA.55.8508	Luad	T2	N1	MX	Stage IIA	C2	60	Female	0	20.27	0	20.27	NA	NA	NA	1500.44	97.2591	431.477	552.608	1583.55	274.978	1865.61	3129.97	0.79893	0.579661	0.618857	0.599318	0.098195	0.164859	0.578915	0.27401	0.129666	0.26968	0.0997162	0.135312	0.0456591	0.219288	0.151667	0.114117	0.293845	0.0827968	0.258007	0.352635	0.387993	0.0142511	0.384351	-0.0779318
TCGA.55.8510	Luad	T2	N0	MX	Stage IB	C2	55	Female	0	17.71	0	17.71	NA	NA	NA	1515.91	121.175	425.949	587.515	3013.46	643.819	1206.24	2490.82	1.04608	0.64337	0.711772	0.63739	0.148292	0.223778	0.60448	0.412432	0.143613	0.377334	-0.0266213	0.146737	0.0763965	0.33128	0.214207	0.107621	0.327048	0.141446	0.31276	0.409516	0.411746	0.115145	0.499069	-0.114443
TCGA.55.8511	Luad	T2	N0	MX	Stage IB	C2	73	Female	0	18.13	1	15.11	NA	NA	NA	1527.35	155.287	558.165	593.457	1411.16	621.148	1329.17	1468.71	0.825672	0.611988	0.656567	0.614949	0.244957	0.229774	0.595658	0.394588	0.137187	0.341653	0.0805067	0.208113	0.163779	0.247625	0.222208	0.140237	0.29169	0.106643	0.302185	0.342204	0.388397	0.043469	0.424717	-0.125683
TCGA.55.8512	Luad	T1	N1	M1	Stage IV	C2	41	Male	1	19.94	NA	NA	NA	NA	NA	2556.39	34.2063	417.958	753.073	1386.96	407.269	1112.77	3649.92	1.05546	0.569095	0.608337	0.56934	-0.0589065	0.0901362	0.537297	0.306341	0.143315	0.245446	-0.158297	0.0110328	0.00499305	0.1713	0.121836	0.0917969	0.265162	0.0256736	0.227343	0.401093	0.425626	0.000391731	0.227196	-0.0519697
TCGA.55.8514	Luad	T2	N0	MX	Stage IB	C4	70	Female	0	17.08	0	17.08	NA	NA	NA	2267.74	83.2258	1579.35	732.903	738.064	1084.52	1387.74	2169.68	0.780137	0.687386	0.625086	0.611043	0.012167	0.140057	0.572499	0.336033	0.122247	0.243584	-0.144845	0.0687092	0.0204381	0.192862	0.130899	0.105078	0.272752	0.0619388	0.266309	0.389078	0.390821	0.0296843	0.32721	-0.15873
TCGA.55.8614	Luad	T2	N0	MX	Stage IB	C3	76	Male	0	17.61	0	17.61	NA	NA	NA	1303.16	49.6621	239.51	786.422	1828.07	342.606	993.242	2594.37	0.705089	0.532727	0.599592	0.593965	0.106257	0.10527	0.557536	0.30027	0.146422	0.28293	-0.127433	0.0445733	0.088648	0.166198	0.11224	0.141489	0.278323	0.0711435	0.233895	0.377114	0.382325	0.0107246	0.223297	-0.162241
TCGA.55.8615	Luad	T3	N2	MX	Stage IIIA	C2	67	Male	0	14.65	1	7.36	NA	NA	0.19201	1438.5	78.0749	451.337	1013.9	2888.24	227.808	1392.51	2997.86	0.894751	0.510737	0.465652	0.538697	0.0295079	0.0757113	0.544087	0.248579	0.143453	0.197561	-0.180332	-0.0471642	0.0552508	0.15561	0.119623	0.145993	0.245197	0.0387135	0.229343	0.343024	0.36424	-0.0112882	0.220549	-0.0900332
TCGA.55.8616	Luad	T2	N0	M0	Stage IB	C4	58	Female	0	1.58	0	1.58	NA	NA	-0.26154	1649.68	154.412	556.197	922.794	648.635	471.113	1167.54	1090.86	0.803448	0.572734	0.557563	0.573752	0.069456	0.151854	0.571711	0.317376	0.106528	0.223258	-0.00139026	0.0625062	0.0545062	0.107276	0.128966	0.0943538	0.273745	0.00233468	0.215057	0.389734	0.352272	-0.0329822	0.206668	-0.104874
TCGA.55.8619	Luad	T3	N0	MX	Stage IIB	C1	72	Female	0	13.67	0	13.67	NA	NA	NA	3383.81	103.669	666.278	815.958	2433.9	696.564	1237.62	2660.45	0.790822	0.693706	0.733754	0.639928	0.148338	0.256911	0.586194	0.420933	0.169532	0.397805	0.107759	0.231942	0.0865269	0.352847	0.224085	0.131036	0.332809	0.139616	0.339943	0.406432	0.451512	0.160037	0.494456	-0.0837545
TCGA.55.8620	Luad	T1	N1	M1	Stage IV	C4	60	Male	1	12.32	NA	NA	NA	NA	0.07242	333.978	42.8635	330.406	846.554	626.284	399.464	1235.9	2413.45	1.20894	0.52114	0.542891	0.604095	0.157173	0.187028	0.516449	0.316235	0.22489	0.167394	-0.0611252	0.0694251	0.0833968	0.207033	0.0679549	0.0789319	0.296484	0.0201781	0.247906	0.278617	0.378983	-0.0549325	0.239074	-0.246908
TCGA.55.8621	Luad	T1	N0	MX	Stage IA	C4	75	Female	0	16.92	0	16.92	NA	NA	0.59478	2768.45	119.995	684.077	910.674	2835.41	1011.38	1286.73	2650.06	0.815639	0.743146	0.737084	0.669205	0.132584	0.21052	0.58899	0.403331	0.182935	0.382814	-0.0111952	0.17873	0.0636253	0.378382	0.202	0.130213	0.321041	0.156225	0.306239	0.45203	0.440454	0.131921	0.500157	-0.129184
TCGA.55.A48X	Luad	T1	N1	M0	Stage IIA	C4	63	Female	0	22.63	1	20.2	NA	NA	-0.22566	2383.19	86.999	584.067	828.934	2670.09	634.409	1865.1	2864.13	0.731587	0.636406	0.700083	0.641506	0.150748	0.228348	0.598582	0.293037	0.149272	0.322709	0.221169	0.269192	0.0663559	0.223462	0.199862	0.133582	0.291733	0.0649162	0.283473	0.388509	0.387908	0.0261658	0.381382	-0.132579
TCGA.55.A48Y	Luad	T2	N0	M0	Stage IIA	C2	69	Male	0	20.7	0	20.7	NA	NA	NA	1103.47	19.4328	410.189	1378.68	1317.75	245.273	676.996	2559.35	1.23342	0.531173	0.569392	0.589011	0.179452	0.15213	0.54738	0.318364	0.158955	0.248884	-0.0603889	0.094945	0.0390499	0.179134	0.170244	0.156988	0.245877	0.0881887	0.23033	0.342245	0.412343	0.0475786	0.280871	-0.156424
TCGA.55.A48Z	Luad	T1	N3	MX	Stage IIIB	C4	60	Female	0	21.39	1	17.61	NA	NA	NA	2547.33	89.3801	704.469	768.861	2350.31	816.915	2549.74	2674.68	0.763649	0.693361	0.682106	0.654763	0.144798	0.164176	0.565317	0.377874	0.125434	0.310382	-0.0949974	0.0848818	0.118353	0.281216	0.205162	0.111692	0.275075	0.105386	0.27849	0.377605	0.395547	0.0194733	0.364834	-0.176087
TCGA.55.A490	Luad	T2	N0	MX	Stage IIA	C3	78	Male	1	3.25	NA	NA	NA	NA	NA	800.998	78.7221	165.809	863.976	703.579	102.831	1993.15	2022.67	0.786526	0.517947	0.53492	0.554585	0.0662856	0.176039	0.526101	0.389309	0.135375	0.237904	-0.0981665	0.0499169	0.160339	0.285373	0.131108	0.101189	0.248165	0.0945764	0.246701	0.308253	0.351235	0.0366597	0.386192	-0.143976
TCGA.55.A491	Luad	T1	N0	MX	Stage IA	C3	81	Female	0	20.57	0	20.57	NA	NA	NA	2215.46	217.046	672.313	371.096	1916.36	511.382	1445.21	1611.96	0.744325	0.633653	0.632658	0.623872	0.109178	0.192572	0.578501	0.330606	0.130278	0.287622	0.0155883	0.136928	0.0472587	0.267018	0.198672	0.0919183	0.258472	0.0925434	0.277913	0.414599	0.410907	0.0365301	0.383921	-0.139022
TCGA.55.A492	Luad	T1	N0	MX	Stage IA	C3	70	Female	0	19.58	0	19.58	NA	NA	NA	1056.78	19.8179	229.245	518.479	1195.5	200.321	1679.7	3086.77	1.33675	0.56471	0.526949	0.537396	-0.0445616	0.158475	0.545776	0.263511	0.113935	0.209743	-0.101049	-0.0426543	-0.0138988	0.127321	0.117059	0.0749618	0.231526	0.0350551	0.229795	0.348215	0.358038	0.0411307	0.209897	-0.110974
TCGA.55.A493	Luad	T2	N0	M0	Stage IB	C2	54	Female	0	0.92	0	0.92	NA	NA	0.4695	1901.24	127.008	566.204	779.015	2158.17	906.024	2176.11	1228.88	0.688547	0.683624	0.703709	0.670666	0.312075	0.268929	0.560482	0.398199	0.158837	0.369058	0.00151213	0.156859	0.146652	0.39305	0.22129	0.0947257	0.28936	0.146953	0.313288	0.348838	0.402249	0.0665259	0.457938	-0.138618
TCGA.55.A494	Luad	T2	N0	MX	Stage IB	C3	61	Female	0	15.8	0	15.8	NA	NA	0.48339	2285.57	216.406	213.302	1077.15	193.79	221.284	1356.09	1882.47	0.837751	0.462436	0.400165	0.504703	0.0221845	0.0869107	0.515237	0.235036	0.112291	0.125888	-0.305506	-0.135374	0.0688286	0.0163743	0.0949112	0.119708	0.2154	-0.0107263	0.17754	0.365184	0.331746	-0.069172	0.0445341	-0.131835
TCGA.55.A4DF	Luad	T1	N0	MX	Stage IA	C3	88	Male	1	20.17	1	16.92	NA	NA	0.059905	837.263	295.885	2865.93	1033.29	2520.57	1165.05	1522.88	2734.17	1.08992	0.712543	0.697028	0.692915	0.275463	0.224122	0.564301	0.291519	0.187579	0.298009	-0.0557808	0.189568	0.120641	0.300437	0.161578	0.134809	0.300515	0.0890528	0.316497	0.423014	0.371814	0.0322158	0.38684	-0.25359
TCGA.55.A4DG	Luad	T1	N0	MX	Stage IA	C4	71	Male	0	19.97	0	19.97	NA	NA	-0.31382	1110.76	73.8397	355.485	1194.62	1287.97	458.333	1505.8	4271.1	0.766384	0.533641	0.637396	0.570637	0.0896435	0.168017	0.589141	0.302971	0.173501	0.293113	0.0472571	0.177573	0.0671256	0.189347	0.139171	0.154996	0.262266	0.0417564	0.233515	0.356343	0.352963	0.0195991	0.326386	-0.201837
TCGA.55.A57B	Luad	T1	N0	M0	Stage IA	C1	80	Female	0	17.94	0	17.94	NA	NA	-0.13345	1785.26	77.9267	814.175	1000	2427.72	892.807	1250.35	2445.35	0.755138	0.689635	0.667245	0.643266	0.0903569	0.125012	0.586143	0.365205	0.153413	0.321872	-0.16379	0.0338988	0.0629562	0.237353	0.142619	0.0971267	0.315709	0.0544462	0.277017	0.375781	0.373691	0.0326014	0.310462	-0.118941
TCGA.56.1622	Lusc	T2	N0	M0	Stage IB	C4	58	Male	1	28.94	NA	NA	wildtype	wildtype	NA	830.962	313.601	928.863	898.219	4803.1	1180.78	804.298	1634.46	0.859089	0.691895	0.523536	0.624475	0.213094	0.118676	0.530686	0.319895	0.157849	0.151309	-0.235137	-0.0849585	0.134227	0.0546923	0.0928008	0.150579	0.227919	0.0414062	0.15418	0.353441	0.354427	-0.0482029	0.0555239	-0.178751
TCGA.56.5897	Lusc	T1	N0	MX	Stage IA	C3	74	Male	0	12.42	0	12.42	wildtype	wildtype	NA	1105.76	274.538	619.341	750.815	6254.98	268.743	1130.75	2579.86	1.06264	0.61691	0.695131	0.646611	0.232411	0.206077	0.566373	0.395238	0.216992	0.359418	0.0137524	0.137612	0.15298	0.333699	0.203492	0.154934	0.300157	0.155712	0.294539	0.399535	0.431935	0.0911313	0.464326	-0.110444
TCGA.56.5898	Lusc	T1	N0	M0	Stage IA	C2	69	Male	0	18.23	0	18.23	wildtype	wildtype	NA	1352.63	24.4899	408.895	807.294	6436.48	371.285	2683.4	2702.2	1.03098	0.548891	0.627068	0.610687	0.065126	0.143637	0.55825	0.378751	0.165927	0.28157	-0.118942	0.0402962	0.0963228	0.210971	0.128561	0.1121	0.242558	0.102392	0.23506	0.366469	0.410626	0.0252857	0.311631	-0.179276
TCGA.56.6545	Lusc	T2	N0	M0	Stage IB	C4	77	Female	0	21.88	0	21.88	wildtype	wildtype	NA	2907.98	140.244	586.197	1035.48	7466.46	912.14	1284.09	3863.36	0.599985	0.709107	0.693147	0.67957	0.26492	0.165304	0.563025	0.408413	0.190793	0.32269	-0.0305353	0.152408	0.184292	0.344101	0.199853	0.175214	0.313384	0.156487	0.322422	0.365703	0.398929	0.11556	0.425374	-0.171312
TCGA.56.6546	Lusc	T2	N0	MX	Stage IIA	C4	67	Male	1		NA	NA	wildtype	wildtype	NA	902.389	136.538	385.432	1337.95	1768.8	872.014	1652.32	1781.19	0.68132	0.611451	0.635313	0.663063	0.299983	0.306993	0.554484	0.343191	0.184142	0.269616	-0.00753437	0.139671	0.0792133	0.279284	0.165554	0.189226	0.299584	0.132853	0.269855	0.334122	0.399781	0.0752918	0.446596	-0.210502
TCGA.56.7221	Lusc	T2	N0	M0	Stage IB	C3	79	Male	0	19.97	0	19.97	NA	NA	NA	941.006	129.24	2243.69	932.969	6174.89	731.072	974.763	2327.92	1.02562	0.611419	0.534423	0.628272	0.101979	0.0467615	0.515732	0.329263	0.132696	0.135043	-0.210178	-0.0309181	0.0487344	0.00625495	0.0592134	0.132841	0.197944	-0.00186988	0.161471	0.344608	0.35545	-0.0905868	0.136491	-0.221722
TCGA.56.7222	Lusc	T2	N0	M0	Stage IB	C2	60	Male	1	18.46	1	14.03	NA	NA	NA	1012.93	454.387	757.078	1235.93	4195.39	1072	855.295	3055.57	1.01521	0.614095	0.566899	0.627034	0.264852	0.0719879	0.524022	0.297211	0.17487	0.17317	-0.212345	-0.0337666	0.0792592	0.173736	0.101423	0.213815	0.244006	0.0876689	0.194967	0.392777	0.361092	-0.0416049	0.127429	-0.170009
TCGA.56.7223	Lusc	T3	N1	MX	Stage IIIA	C4	66	Male	1	14.52	1	4.34	NA	NA	NA	174.278	8.617	104.696	2434.94	368.807	163.507	1759.37	4281.13	1.18714	0.302171	0.305912	0.506506	0.0934718	0.033508	0.458179	0.212818	0.234606	-0.0344902	-0.271718	-0.194781	0.059314	0.0627684	0.00943964	0.0785664	0.179601	-0.0137345	0.144956	0.257993	0.339977	-0.116185	0.0651566	-0.360932
TCGA.56.7579	Lusc	T3	N1	M0	Stage IIIA	C4	61	Male	1	31.24	1	4.89	NA	NA	NA	526.362	14.0598	277.68	969.244	6116.43	401.142	962.214	3025.92	1.17945	0.524165	0.537357	0.589829	0.159815	0.100545	0.542586	0.371178	0.140539	0.228349	-0.212823	0.0170235	0.139418	0.195388	0.102757	0.0955818	0.199009	0.0807129	0.215533	0.370227	0.393422	-0.0139032	0.266859	-0.0918344
TCGA.56.7580	Lusc	T2	N0	M0	Stage IB	C3	84	Male	0	30.39	0	30.39	NA	NA	NA	2572.08	85.431	191.457	1056.45	10702.9	455.378	1040.43	3524.79	0.800785	0.470052	0.51873	0.569847	0.207508	0.149576	0.510579	0.340745	0.14841	0.216232	-0.0964435	0.00575995	0.123344	0.110973	0.114448	0.0836627	0.273921	0.0627906	0.240329	0.322229	0.346914	-0.0415526	0.176196	-0.22576
TCGA.56.7582	Lusc	T2	N0	M0	Stage IB	C3	83	Male	0	19.74	0	19.74	NA	NA	NA	587.886	16.5311	183.392	1232.08	6560.76	431.874	711.352	3588.79	1.17105	0.516131	0.587211	0.602761	0.21617	0.130184	0.507988	0.397662	0.207219	0.260185	-0.166662	-0.00352789	0.168168	0.210331	0.113724	0.169301	0.251835	0.094356	0.242855	0.37274	0.403602	0.00557011	0.297319	-0.137696
TCGA.56.7730	Lusc	T2	N0	M0	Stage IIA	C2	73	Male	1	6.5	NA	NA	NA	NA	NA	399.266	3.5445	353.947	665.359	3548.07	343.566	1158.3	3257.17	1.18501	0.527283	0.473586	0.578767	0.118909	0.060953	0.455004	0.303369	0.185751	0.122903	-0.22042	-0.150349	0.0695962	-0.0461546	0.0471172	0.180907	0.177425	0.0515521	0.16864	0.336916	0.399184	-0.105056	0.0209514	-0.232699
TCGA.56.7822	Lusc	T2	N1	M0	Stage IIB	C4	75	Male	1	17.48	1	9.89	NA	NA	NA	569.205	99.8817	494.194	446.459	5289.72	1187.75	1038.93	4778.27	0.920527	0.594251	0.60084	0.604499	0.0417207	0.081407	0.551885	0.348833	0.207604	0.266743	-0.18831	0.00292423	0.133543	0.169692	0.110406	0.154343	0.249664	0.0670958	0.211074	0.361877	0.428847	0.052344	0.26091	-0.00463122
TCGA.56.8082	Lusc	T2	N0	MX	Stage IIA	C3	80	Female	0	14.95	0	14.95	NA	NA	NA	574.618	230.26	606.862	1523.77	6622.98	934.684	1059.53	2400.58	0.875164	0.56605	0.599017	0.614026	0.21366	0.0616633	0.483315	0.302185	0.139247	0.152699	-0.213144	-0.0640722	0.131807	0.0649054	0.0993056	0.15519	0.237013	0.0485601	0.22074	0.374067	0.366476	-0.0209562	0.166773	-0.155371
TCGA.56.8083	Lusc	T2	N0	MX	Stage IB	C4	56	Male	0	4.93	0	4.93	NA	NA	NA	646.725	161.423	150.077	1907.17	2188.76	351.728	914.905	2365.65	0.581983	0.394645	0.38413	0.523369	0.0887532	0.00153768	0.481083	0.265659	0.160233	0.094968	-0.230605	-0.180347	0.102855	0.00449831	0.0743232	0.1838	0.236154	0.0678158	0.116705	0.297859	0.363104	-0.044935	0.0167635	-0.252608
TCGA.56.8201	Lusc	T3	N0	MX	Stage IIB	C4	74	Male	1	13.04	NA	NA	NA	NA	NA	3089.83	161.926	1332.98	760.947	5106.5	1791.77	1455.22	1470.04	0.556299	0.685104	0.723887	0.695223	0.307298	0.287177	0.600291	0.405392	0.196811	0.382516	0.000270494	0.151469	0.140357	0.448238	0.241488	0.15847	0.346962	0.155289	0.325805	0.398479	0.420778	0.156343	0.535081	-0.149317
TCGA.56.8304	Lusc	T1	N0	MX	Stage IA	C2	73	Female	0	3.48	0	3.48	NA	NA	0.50293	297.195	330.588	277.716	625.557	8099.4	239.314	1573.35	1489.87	0.85574	0.597338	0.5774	0.62167	0.208315	0.169076	0.502385	0.310582	0.126822	0.207458	-0.0865633	0.036466	0.100145	0.127962	0.114911	0.118135	0.236164	0.0893531	0.259331	0.383692	0.373442	-0.0464665	0.244603	-0.219927
TCGA.56.8307	Lusc	T3	N0	M0	Stage IIB	C2	55	Female	0	26.87	0	26.87	NA	NA	NA	3131.94	384.44	922.657	959.964	3792.99	1636.49	1275.71	2667.88	0.608343	0.670162	0.724161	0.686196	0.266265	0.185658	0.488695	0.292581	0.161714	0.339758	-0.0443165	0.0736297	0.159907	0.228491	0.137546	0.115236	0.231334	0.120431	0.26172	0.345181	0.340521	0.0434497	0.29727	-0.236416
TCGA.56.8308	Lusc	T3	N0	MX	Stage IIB	C3	79	Male	0	16.98	0	16.98	NA	NA	NA	1194.03	26.9805	347.302	917.336	9202.64	500.574	982.204	3446.04	1.06658	0.507076	0.567773	0.575653	0.18047	0.132001	0.524395	0.338053	0.191955	0.253238	-0.0042298	0.0487007	0.112394	0.185479	0.15034	0.1571	0.233837	0.103698	0.219593	0.348187	0.383608	-0.0192215	0.265277	-0.174627
TCGA.56.8309	Lusc	T1	N0	MX	Stage IA	C2	66	Male	0	14.06	0	14.06	NA	NA	NA	4741.87	173.373	617.723	837.329	3576.2	1178.08	1036.82	2184.93	0.697171	0.745052	0.773936	0.692712	0.308905	0.296155	0.582595	0.338487	0.246688	0.399165	0.073034	0.166671	0.12441	0.350239	0.256035	0.193168	0.325066	0.16818	0.334247	0.354561	0.403861	0.125616	0.502159	-0.207272
TCGA.56.8504	Lusc	T2	N0	MX	Stage IB	C4	74	Male	0	16.75	0	16.75	NA	NA	NA	686.955	260.59	1629	846.613	5649.18	1031.96	1569.05	2173.42	1.2215	0.716035	0.639591	0.674414	0.193594	0.206181	0.55557	0.360698	0.195676	0.245704	-0.136059	0.080447	0.111407	0.195374	0.11549	0.115995	0.22286	0.0984433	0.207948	0.420288	0.382934	0.0179329	0.306989	-0.217105
TCGA.56.8622	Lusc	T2	N0	M0	Stage IB	C3	68	Male	0	1.81	0	1.81	NA	NA	NA	808.493	222.563	299.274	678.791	4572.37	642.454	1431.26	1631.12	0.790735	0.468803	0.543768	0.541733	-0.0136907	0.0914927	0.564541	0.350449	0.159162	0.263273	-0.0463265	0.0639938	0.0563885	0.155305	0.133176	0.0973755	0.230511	0.0781855	0.215048	0.380986	0.45347	-0.00497227	0.288737	-0.155686
TCGA.56.8624	Lusc	T3	N0	MX	Stage IIB	C3	84	Male	0	13.8	0	13.8	NA	NA	NA	649.297	39.8126	284.543	881.733	1656.32	394.614	2720.73	4196.72	0.736855	0.419814	0.53294	0.535863	0.107856	0.112506	0.539039	0.335661	0.225173	0.225423	-0.0681003	0.00240942	0.0646238	0.113332	0.117123	0.108076	0.189221	0.0642637	0.214379	0.411197	0.42052	-0.0184307	0.278223	-0.187551
TCGA.56.8625	Lusc	T3	N1	MX	Stage IIIA	C2	66	Female	1	10.35	1	8.94	NA	NA	NA	848.819	200	476.64	1016.27	3086.09	735.958	2178.48	2309.71	0.665526	0.666573	0.749451	0.682039	0.278542	0.278374	0.58097	0.411317	0.20309	0.376492	0.00480219	0.224065	0.133386	0.40606	0.224075	0.188198	0.318478	0.15315	0.302665	0.361099	0.442296	0.0963123	0.550662	-0.221524
TCGA.56.8628	Lusc	T1	N0	MX	Stage IA	C4	78	Male	0	20.24	0	20.24	NA	NA	NA	2468.38	129.825	433.696	1069.22	4154.97	538.009	1064.11	3755.29	0.641828	0.642141	0.673399	0.62438	0.108194	0.1494	0.579975	0.351896	0.211119	0.350397	-0.0541955	0.065456	0.0969994	0.326435	0.18158	0.149062	0.313606	0.13396	0.279073	0.386792	0.443308	0.0783221	0.392349	-0.203396
TCGA.56.8629	Lusc	T2	N0	MX	Stage IIA	C4	63	Male	0	15.8	0	15.8	NA	NA	NA	884.558	340.404	338.431	889.985	4212.14	970.4	1054.76	1849.53	1.17982	0.641463	0.578583	0.625974	0.152479	0.121408	0.502875	0.323404	0.106341	0.241833	-0.212215	-0.0682344	0.110487	0.180114	0.11093	0.0963375	0.256391	0.0704067	0.238195	0.357508	0.40886	-0.00543326	0.207793	-0.256988
TCGA.56.A49D	Lusc	T2	N2	MX	Stage IIIA	C4	67	Male	0	20.93	0	20.93	NA	NA	NA	1248.5	101.704	736.477	939.885	3404.33	456.415	1496	2892.3	0.884636	0.66517	0.644697	0.660289	0.294399	0.244422	0.559578	0.362668	0.182852	0.279965	-0.126511	0.068335	0.089216	0.255165	0.141511	0.165531	0.271222	0.0743108	0.294805	0.378313	0.387404	0.0341099	0.35952	-0.171413
TCGA.56.A4BW	Lusc	T2	N1	M0	Stage IIA	C4	55	Male	0	19.22	0	19.22	NA	NA	NA	1511.01	250.869	438.586	629.201	7133.84	674.392	1119.35	3063.73	0.76866	0.686936	0.63849	0.649531	0.196556	0.149645	0.579482	0.340232	0.167479	0.266815	-0.189204	-0.0360362	0.105998	0.159351	0.145004	0.154575	0.25968	0.110061	0.25386	0.392644	0.369743	0.0156768	0.277359	-0.181118
TCGA.56.A4BX	Lusc	T2	N0	MX	Stage IIA	C4	70	Male	0	13.3	0	13.3	NA	NA	NA	411.154	18.2995	611.669	1286.02	3867.8	89.1612	947.289	2614.88	1.18483	0.401275	0.376981	0.500725	0.0695808	0.0307322	0.49322	0.301546	0.17268	0.0725258	-0.310161	-0.121946	0.0817384	-0.0729033	0.0387796	0.0880141	0.158043	0.0358534	0.144137	0.340629	0.35263	-0.103253	0.0189914	-0.298378
TCGA.56.A4BY	Lusc	T2	N0	MX	Stage IB	C4	66	Male	1	17.84	NA	NA	NA	NA	NA	632.547	15.1939	435.826	1375.45	4178.33	423.83	1296.68	2748.9	1.18043	0.575651	0.602109	0.62646	0.157694	0.121012	0.506109	0.26879	0.181578	0.213947	-0.0488345	0.00565225	0.0925996	0.0819924	0.091287	0.135086	0.209899	0.0547593	0.171347	0.335548	0.383288	-0.0704827	0.131473	-0.240132
TCGA.56.A4ZK	Lusc	T2	N0	M0	Stage IB	C4	76	Female	0	18.73	0	18.73	NA	NA	NA	763.806	47.1538	1042.91	1181.82	4481.73	629.991	1122.77	3347.07	1.16993	0.551102	0.661752	0.636401	0.189108	0.17471	0.541454	0.347636	0.140837	0.306177	-0.128226	0.0973955	0.117984	0.269525	0.144595	0.101786	0.221855	0.102841	0.264987	0.342029	0.389763	0.0474486	0.395235	-0.206309
TCGA.56.A5DR	Lusc	T1	N0	MX	Stage IA	C1	81	Male	0	0.13	0	0.13	NA	NA	NA	620.782	124.778	262.877	1095.03	6361.46	236.234	1321.05	3063.94	1.13688	0.559994	0.557669	0.607162	0.22015	0.128726	0.520995	0.338808	0.141957	0.210858	-0.168079	0.00243812	0.107315	0.134236	0.128554	0.154241	0.230812	0.0972169	0.205036	0.385955	0.360973	0.00531512	0.279124	-0.20198
TCGA.56.A5DS	Lusc	T2	N0	MX	Stage IB	C2	72	Female	0	0.26	0	0.26	NA	NA	NA	1419.71	160.08	413.207	1234.12	5699.85	460.73	808.404	2811.41	0.806643	0.602194	0.636343	0.624957	0.177483	0.180849	0.576337	0.336588	0.162267	0.266252	0.0202205	0.123974	0.101404	0.144078	0.130073	0.0993001	0.272098	0.0600854	0.23839	0.41986	0.439932	0.00633216	0.309264	-0.106504
TCGA.56.A62T	Lusc	T2	N0	MX	Stage IIA	C2	78	Male	0	14.45	0	14.45	NA	NA	NA	324.909	337.45	630.058	906.326	5103.17	684.78	2323.01	3762.11	1.2195	0.637549	0.592872	0.633441	0.127522	0.115682	0.544918	0.369036	0.179402	0.221591	-0.173947	-0.00228165	0.148168	0.216786	0.0955984	0.107261	0.215627	0.0925543	0.213217	0.357173	0.392637	0.000134993	0.252532	-0.195173
TCGA.58.8386	Lusc	T3	NX	M1	Stage IV	C2	75	Male	1	0.03	NA	NA	NA	NA	NA	1289.36	157.738	424.05	950.528	4344.57	289.665	1229.95	4185.6	0.713931	0.515728	0.627399	0.604411	0.17276	0.132201	0.572131	0.415994	0.233639	0.32231	-0.148266	0.0762062	0.0999431	0.341454	0.141343	0.201367	0.27852	0.133377	0.287405	0.380092	0.420486	0.0876394	0.396701	-0.0841922
TCGA.58.8387	Lusc	T2	N0	M0	Stage IIA	C4	60	Male	1	13.24	NA	NA	NA	NA	NA	596.409	499.184	378.741	1060.77	3665.52	547.796	1220.39	943.225	0.783958	0.624663	0.618137	0.642382	0.345804	0.283573	0.547006	0.289525	0.166692	0.272652	0.0887011	0.191445	0.109796	0.219614	0.144823	0.137052	0.265467	0.0742347	0.303084	0.341888	0.379791	0.0173028	0.353123	-0.20924
TCGA.58.8388	Lusc	T2	N0	M0	Stage IB	C2	60	Male	1	13.53	NA	NA	NA	NA	NA	900.013	109.921	692.04	1595.15	2876.02	912.398	1067.22	3060.25	0.611409	0.555128	0.644874	0.608735	0.193064	0.148215	0.505498	0.315434	0.143578	0.294961	-0.0461067	0.0262386	0.0379703	0.240956	0.162629	0.160201	0.284348	0.118807	0.275594	0.347737	0.380913	0.0460588	0.354362	-0.266672
TCGA.58.8390	Lusc	T2	N0	M0	Stage IIA	C4	70	Male	0	29.93	0	29.93	NA	NA	NA	1167.18	173.219	317.497	1781.87	4330.05	536.937	1041.91	4429.83	0.862216	0.459255	0.548817	0.577591	0.20114	0.116049	0.516793	0.32285	0.15212	0.215797	-0.205283	-0.0165722	0.0872699	0.142521	0.140262	0.200034	0.244378	0.10223	0.241474	0.316862	0.385643	0.00919541	0.287328	-0.180015
TCGA.58.8391	Lusc	T2	N2	M0	Stage IIIA	C2	57	Female	0	71.19	1	66.79	NA	NA	NA	826.259	7.2439	112.733	913.186	4484.89	632.937	991.964	4835.77	1.23861	0.428143	0.496308	0.558007	0.147703	0.127255	0.493445	0.320568	0.146666	0.246433	-0.181697	-0.0772728	0.0863915	0.0837655	0.0981838	0.210409	0.189089	0.0866945	0.180018	0.352372	0.370051	-0.0715032	0.217118	-0.17443
TCGA.58.8392	Lusc	T2	N0	M0	Stage IB	C2	70	Male	1	16.46	1	3.15	NA	NA	NA	840.172	33.1206	522.802	1059.44	5991.47	207.947	967.624	3040.38	1.15484	0.391794	0.471064	0.550676	0.140432	0.0801667	0.48121	0.311641	0.133423	0.130568	-0.191911	-0.055027	0.117261	0.0283446	0.0866825	0.187565	0.170357	0.0671848	0.181427	0.369204	0.36481	-0.0772206	0.154597	-0.199257
TCGA.58.8393	Lusc	T2	N0	M0	Stage IB	C2	68	Female	0	34.76	0	34.76	NA	NA	NA	1022.59	112.945	383.579	1288.01	9789.75	586.881	1464.81	3923.54	1.10077	0.641427	0.729703	0.672724	0.254132	0.256889	0.56628	0.392619	0.166789	0.348253	-0.0637426	0.172453	0.135347	0.33172	0.170367	0.133008	0.290706	0.114464	0.271906	0.3718	0.407829	0.067754	0.444535	-0.119264
TCGA.58.A46J	Lusc	T2	N1	M0	Stage IIB	C2	64	Male	0	85.05	0	85.05	NA	NA	NA	723.045	430.041	511.934	790.124	8446.91	439.095	1334.16	2405.35	0.838142	0.652192	0.591614	0.64144	0.179674	0.147451	0.541618	0.359603	0.149097	0.203345	-0.0991142	0.0321474	0.073676	0.184929	0.117245	0.160657	0.268009	0.0895623	0.264406	0.376205	0.389684	0.00158034	0.333973	-0.189375
TCGA.58.A46K	Lusc	T2	N2	M0	Stage IIIA	C4	59	Male	1	34.33	1	24.15	NA	NA	NA	483.163	255.49	867.496	1117.86	5678.62	800.879	1340.41	3576.13	1.22123	0.661398	0.592176	0.649259	0.195676	0.151148	0.475928	0.256562	0.167117	0.18639	-0.137156	0.0175	0.110701	0.0617734	0.102539	0.0924071	0.177245	0.0582804	0.209712	0.34436	0.359742	-0.00648751	0.128433	-0.264035
TCGA.58.A46L	Lusc	T2	N2	M0	Stage IIIA	C5	73	Male	0	56.6	0	56.6	NA	NA	NA	524.04	162.383	1027.82	1721.2	9034.47	359.238	788.933	3445.72	0.825397	0.528953	0.591827	0.622358	0.25466	0.191425	0.545683	0.33282	0.196964	0.289374	-0.161274	0.0511243	0.114599	0.147637	0.137702	0.129695	0.222489	0.0995193	0.214491	0.347663	0.38069	-0.0262803	0.303243	-0.276959
TCGA.58.A46M	Lusc	T2	N1	M0	Stage IIB	C2	61	Male	0	35.22	0	35.22	NA	NA	NA	460.497	39.5034	2344.81	1458.24	11268.1	2044.02	1284.99	3886	1.16759	0.755402	0.666145	0.693906	0.274106	0.21514	0.537511	0.319652	0.216385	0.256221	-0.169238	0.0730054	0.133828	0.190989	0.125121	0.129043	0.196247	0.106616	0.232906	0.356803	0.354292	-0.032282	0.304392	-0.217585
TCGA.58.A46N	Lusc	T2	N0	M0	Stage IB	C2	52	Male	0	29.89	1	20.7	NA	NA	NA	183.043	8.3624	369.338	655.981	4779.56	357.259	1145.64	1730.08	1.19913	0.447894	0.455387	0.543265	0.150225	0.125249	0.465149	0.288144	0.183134	0.125095	-0.191711	-0.0846266	0.145017	0.0101521	0.0703242	0.184317	0.18098	0.0450429	0.151068	0.383464	0.358863	-0.109587	0.14321	-0.210086
TCGA.60.2695	Lusc	T2	N0	M0	Stage IB	C3	74	Female	0	21.09	0	21.09	NA	NA	NA	1094.62	73.0624	637.815	1476.72	6653.61	562.449	1362.19	2439.03	0.689109	0.617932	0.612755	0.64534	0.248597	0.184732	0.545764	0.303295	0.144033	0.23729	-0.0677197	0.0673692	0.0966136	0.173656	0.120224	0.143023	0.31598	0.0444205	0.253147	0.328491	0.36474	-0.0383109	0.255865	-0.201233
TCGA.60.2698	Lusc	T2	N1	M0	Stage IIB	C4	62	Male	1	10.22	1	3.75	wildtype	wildtype	NA	2008.47	331.921	936.794	869.35	11850.6	769.421	1508.12	2100.64	0.940939	0.732352	0.670115	0.681519	0.241487	0.213108	0.571895	0.433032	0.183772	0.319979	-0.135813	0.0749594	0.11228	0.35656	0.192013	0.186273	0.292355	0.150062	0.292833	0.424736	0.414023	0.0956593	0.407093	-0.128639
TCGA.60.2703	Lusc	T2	N1	M0	Stage IIB	C4	73	Male	1	96.75	1	57.72	NA	NA	NA	400.428	273.376	323.341	1229.12	2829.41	576.017	995.004	3618.84	0.723816	0.476905	0.477117	0.579608	0.22072	0.0723745	0.523783	0.340784	0.168129	0.145627	-0.11044	0.0348145	0.152063	0.205481	0.123085	0.187769	0.285997	0.122177	0.193229	0.352635	0.37423	-0.0267964	0.204981	-0.143742
TCGA.60.2704	Lusc	T2	N1	M0	Stage IIB	C2	73	Male	1	37.91	1	34.33	NA	NA	NA	1325.31	129.372	670.929	1604.74	5051.52	474.991	886.423	3346.75	0.805077	0.571376	0.659396	0.628155	0.280755	0.152943	0.555593	0.461704	0.256303	0.34106	0.054572	0.215783	0.154165	0.41149	0.226542	0.209707	0.321518	0.166435	0.27548	0.373253	0.427558	0.126682	0.475255	-0.120693
TCGA.60.2707	Lusc	T2	N0	M0	Stage IB	C3	70	Male	1	21.91	1	19.02	wildtype	wildtype	NA	1404.68	274.79	317.234	757.409	6579.22	472.741	1181.49	1439.44	0.926373	0.592676	0.65027	0.624033	0.184485	0.113684	0.567606	0.440678	0.153432	0.276643	-0.143841	0.0547595	0.100958	0.253091	0.163016	0.169668	0.291024	0.124033	0.276655	0.441107	0.435428	0.0615993	0.374707	0.0416432
TCGA.60.2708	Lusc	T2	N1	M0	Stage IIB	C4	64	Female	0	80.39	0	80.39	wildtype	wildtype	NA	1388.32	127.433	314.18	628.36	4768.3	215.477	1870.71	1646.9	0.840086	0.470224	0.51379	0.559154	0.101914	0.0682054	0.567634	0.400295	0.191939	0.221618	-0.250771	-0.0584307	0.12848	0.214817	0.13315	0.132413	0.237637	0.11662	0.240078	0.36263	0.391308	0.0152008	0.234997	-0.194861
TCGA.60.2709	Lusc	T2	N0	MX	Stage IB	C2	69	Male	0	49.44	0	49.44	wildtype	wildtype	NA	1276.74	62.7278	616.568	628.043	3777.43	571.435	1258.38	2250.17	1.11423	0.684434	0.698364	0.666547	0.253255	0.243455	0.586542	0.404897	0.230268	0.343857	-0.013181	0.196596	0.14561	0.337631	0.222668	0.156349	0.311816	0.161303	0.283194	0.378529	0.420731	0.1319	0.48756	-0.23745
TCGA.60.2710	Lusc	T1	N1	M0	Stage IIA	C4	67	Female	0	66.49	0	66.49	wildtype	MUT	NA	1008.58	36.8722	878.258	1491.74	3852.51	596.948	912.587	2439.61	1.11338	0.631363	0.676194	0.662841	0.232107	0.133651	0.532796	0.369722	0.188133	0.305448	-0.053922	0.108252	0.115968	0.247078	0.159119	0.214688	0.277806	0.105967	0.255779	0.368222	0.406802	0.0252538	0.366249	-0.165712
TCGA.60.2711	Lusc	T2	N0	M0	Stage IB	C4	64	Female	0	41.39	0	41.39	wildtype	wildtype	NA	476.292	63.8768	550.651	1396.77	3747.77	535.255	1541.23	1840.64	1.02582	0.532378	0.588558	0.601828	0.186659	0.216701	0.50645	0.317308	0.168895	0.177229	-0.0989837	0.0312414	0.0577718	0.0808192	0.106017	0.12183	0.210857	0.0371257	0.234631	0.340638	0.365587	-0.0369359	0.16467	-0.268557
TCGA.60.2712	Lusc	T2	N1	M0	Stage IIB	C3	79	Female	1	9	NA	NA	wildtype	wildtype	NA	2088.86	178.962	877.328	819.894	7354.49	1251.07	1368.85	2259.49	0.567659	0.669161	0.72485	0.655961	0.291599	0.276766	0.587312	0.381187	0.193258	0.373555	0.166898	0.26877	0.121887	0.350394	0.253858	0.147979	0.313061	0.141124	0.307769	0.369242	0.43434	0.112537	0.504393	-0.17737
TCGA.60.2713	Lusc	T2	N0	M0	Stage IB	C2	64	Male	0	56.87	1	47.08	wildtype	wildtype	NA	810.244	180.569	447.081	922.81	5778.49	408.884	1198.58	2247.56	0.79614	0.599755	0.674186	0.64756	0.183227	0.195024	0.560024	0.399383	0.253003	0.317907	-0.0977977	0.111766	0.0857657	0.378437	0.198271	0.156902	0.27499	0.15532	0.314827	0.364447	0.423948	0.0851294	0.447372	-0.254277
TCGA.60.2714	Lusc	T2	N1	M0	Stage IIB	C4	66	Female	0	50.3	0	50.3	NA	NA	NA	1904.97	230.926	526.907	390.668	4373.3	716.962	1367.85	1099.45	0.777378	0.655305	0.617748	0.631426	0.234111	0.209025	0.578542	0.377942	0.139257	0.301778	-0.0751353	0.0870406	0.0582112	0.273757	0.168536	0.0828198	0.273611	0.117837	0.284984	0.377697	0.366125	0.0076554	0.310397	-0.0913807
TCGA.60.2715	Lusc	T1	N0	M0	Stage IA	C4	51	Male	1	35.32	NA	NA	wildtype	wildtype	NA	1760.36	218.76	1010.28	888.853	5530.68	769.354	1210.09	3096.05	0.785159	0.761839	0.722083	0.681938	0.178591	0.182922	0.580073	0.434321	0.200048	0.361678	-0.020845	0.143655	0.136477	0.341673	0.218423	0.150022	0.309047	0.170389	0.305277	0.396552	0.440624	0.113605	0.47337	-0.129099
TCGA.60.2719	Lusc	T1	N0	M0	Stage IB	C3	83	Female	0	42.61	0	42.61	wildtype	wildtype	NA	572.598	666.313	821.29	1374.18	5934.95	680.87	1096.97	3340.36	0.813646	0.630259	0.5906	0.641264	0.157245	0.125979	0.508706	0.346769	0.139322	0.18683	-0.187853	0.0301708	0.104601	0.183085	0.11533	0.105685	0.239707	0.0469351	0.244786	0.395427	0.392002	-0.0163059	0.301773	-0.190293
TCGA.60.2720	Lusc	T2	N0	M0	Stage IB	C4	60	Female	0	3.19	0	3.19	wildtype	wildtype	NA	1404.75	127.002	371.066	308.117	6649.92	663.169	1691.88	2155.16	0.855667	0.628402	0.609776	0.62046	0.239918	0.249754	0.560585	0.340857	0.137784	0.284643	0.0246766	0.0306503	0.0706998	0.250042	0.195854	0.158634	0.263073	0.118448	0.322792	0.426947	0.435336	0.0745271	0.362167	-0.125339
TCGA.60.2721	Lusc	T2	N0	M0	Stage IB	C4	73	Male	0	32.29	0	32.29	wildtype	wildtype	NA	842.81	110.34	635.825	1527.54	8565.44	872.547	1067.4	2817.19	0.689676	0.692894	0.680461	0.664022	0.173999	0.237196	0.562137	0.373374	0.187658	0.299	-0.0592654	0.151658	0.0834753	0.202503	0.175749	0.0638286	0.281881	0.0970671	0.295896	0.374828	0.387519	0.0402295	0.403421	-0.171711
TCGA.60.2722	Lusc	T2	N1	M0	Stage IIB	C4	66	Male	0	29.83	1	27.96	wildtype	MUT	NA	242.554	16.68	217.882	992.805	7275.24	140.042	5286.5	1964.41	1.2491	0.38405	0.462257	0.549385	0.175387	0.11276	0.469098	0.335077	0.131079	0.175752	-0.201477	-0.0368326	0.101038	0.152057	0.0792446	0.102236	0.178327	0.0539119	0.230635	0.319142	0.360978	-0.0517846	0.209517	-0.192899
TCGA.60.2723	Lusc	T2	N0	M0	Stage IB	C4	74	Female	0	35.87	0	35.87	wildtype	MUT	NA	980.591	73.4296	264.27	471.938	6451.48	474.615	1707.24	1392.48	1.18138	0.601257	0.666284	0.65305	0.291085	0.289486	0.520688	0.35647	0.153845	0.287668	-0.0478234	0.108247	0.145627	0.283866	0.186804	0.183486	0.24642	0.115712	0.292139	0.381615	0.394481	0.028734	0.366614	-0.197039
TCGA.60.2724	Lusc	T3	N1	M0	Stage IIIA	C4	47	Male	0	23.55	0	23.55	wildtype	wildtype	NA	1805.01	354.903	489.088	1096.35	5758.12	443.724	1510.34	1710.09	0.919219	0.669714	0.534249	0.619061	0.129006	0.0835935	0.564839	0.376188	0.148544	0.152507	-0.276585	-0.0580935	0.115315	0.236042	0.160588	0.15357	0.247242	0.112667	0.213049	0.376669	0.400041	-0.00803216	0.2459	-0.140504
TCGA.60.2725	Lusc	T2	N0	M0	Stage IB	C3	74	Male	0	26.81	0	26.81	wildtype	wildtype	NA	1231.82	333.498	2912.13	722.726	5262.54	1378.22	861.61	1252.61	0.699089	0.734212	0.745595	0.704262	0.31719	0.221205	0.577407	0.452344	0.222546	0.354189	-0.00702076	0.133035	0.104283	0.35716	0.230425	0.22265	0.327707	0.167693	0.334995	0.393983	0.434307	0.138507	0.457076	-0.0737545
TCGA.62.8394	Luad	T4	N2	M0	Stage IIIB	C1	65	Female	1	4.57	NA	NA	NA	NA	NA	1808.5	271.546	1184.74	756.42	3383.3	1628.44	1549.85	1639.67	0.878908	0.770549	0.695542	0.689449	0.18966	0.136294	0.553661	0.34643	0.124934	0.275426	-0.15835	0.0543918	0.0493716	0.173609	0.174975	0.171823	0.284866	0.0843014	0.237463	0.367824	0.35635	-0.0101511	0.273454	-0.168726
TCGA.62.8395	Luad	T3	N0	M0	Stage IIB	C1	80	Female	0	39.95	1	16.43	NA	NA	NA	1598.75	62.722	299.136	624.15	738.629	339.927	1322.87	2746.61	1.21963	0.522932	0.578279	0.560811	-0.0258755	0.12617	0.544669	0.28123	0.0961666	0.246435	-0.132121	0.0399932	0.0338145	0.184325	0.148038	0.0808092	0.243878	0.0506277	0.210932	0.358745	0.376393	0.0372841	0.249669	-0.14806
TCGA.62.8397	Luad	T3	N0	M0	Stage IIB	C1	70	Female	0	42.35	0	42.35	NA	NA	NA	2100.73	32.1168	191.241	515.328	3623.36	305.11	1635.04	1402.92	0.92597	0.522134	0.593214	0.552149	-0.0157036	0.126307	0.525334	0.34132	0.129012	0.26753	-0.138506	0.104938	0.0353993	0.214667	0.152725	0.0770458	0.281505	0.0601401	0.267101	0.424516	0.40153	0.0564165	0.357658	-0.120728
TCGA.62.8399	Luad	T2	N2	M0	Stage IIIA	C4	62	Male	0	88.57	0	88.57	NA	NA	NA	953.101	115.356	605.522	1610.44	913.767	337.368	1009.46	3773.83	0.781426	0.556921	0.521366	0.576049	0.123054	0.100237	0.518892	0.32218	0.156802	0.184803	-0.139606	0.0283997	0.0561254	0.196624	0.148323	0.134447	0.245351	0.0528658	0.235746	0.421234	0.344114	-0.00525796	0.284463	-0.106388
TCGA.62.8402	Luad	T2	N2	M0	Stage IIIA	C1	73	Female	1	49.21	1	25.36	NA	NA	NA	712.403	130.065	1142.51	1264.2	2478.14	1756.37	1110.48	2466.31	0.816036	0.805831	0.726083	0.707571	0.225098	0.305185	0.567915	0.322588	0.142861	0.38189	-0.102717	0.0948689	0.0985006	0.236997	0.157375	0.147476	0.300479	0.0512398	0.297292	0.335539	0.380615	0.0587565	0.33708	-0.158433
TCGA.62.A46O	Luad	T2	N0	M0	Stage IB	C2	65	Female	1	47.77	1	30.98	NA	NA	NA	93.0881	108.696	837.235	2363.43	322.185	1764.21	1037.35	2511.71	1.15085	0.521978	0.426112	0.55259	0.169247	0.0379158	0.443072	0.192198	0.122814	0.0686825	-0.17651	-0.0498809	0.138784	-0.0231508	0.0665704	0.198677	0.164183	0.00628582	0.146871	0.370649	0.321681	-0.0881952	0.105575	-0.151374
TCGA.62.A46P	Luad	T2	N0	M0	Stage IB	C4	65	Male	1	19.51	1	8.77	NA	NA	NA	2700.75	23.3083	409.774	509.774	568.421	284.211	1541.35	3583.46	1.00288	0.570974	0.515705	0.544977	0.0230123	0.180397	0.530557	0.235037	0.116757	0.193714	-0.155631	-0.0242323	-0.0171056	0.111616	0.100978	0.149026	0.252876	0.0296851	0.221915	0.357761	0.355452	0.015227	0.216259	-0.140556
TCGA.62.A46R	Luad	T2	N0	M0	Stage IB	C4	54	Female	1	56.67	NA	NA	NA	NA	NA	1154.5	148.564	2091.41	691.3	2089.41	2054.39	948.411	2142.93	0.838261	0.727538	0.631167	0.656944	0.210997	0.187754	0.609946	0.385807	0.182663	0.308698	-0.0815686	0.142061	0.113182	0.245104	0.165324	0.139989	0.273768	0.0734733	0.282072	0.419902	0.373817	0.032009	0.352062	-0.116894
TCGA.62.A46S	Luad	T2	N0	M0	Stage IB	C4	73	Male	1	54.3	1	17.31	NA	NA	0.42267	2947.9	39.2936	434.879	1126.71	678.146	328.918	1369.54	2820.75	0.94285	0.54914	0.556741	0.559517	0.0499732	0.180275	0.569727	0.282475	0.159554	0.252161	-0.0972403	0.0519155	0.053534	0.201894	0.126949	0.178101	0.220874	0.0691693	0.264663	0.373909	0.364352	0.0198331	0.320189	-0.123006
TCGA.62.A46U	Luad	T2	N1	M0	Stage IIB	C1	71	Female	0	67.9	0	67.9	NA	NA	0.23147	3170.16	397.452	788.738	598.438	6373.61	1634.2	1397.45	1563.91	0.984734	0.715146	0.774859	0.691646	0.278095	0.263575	0.581624	0.39075	0.19205	0.435084	-0.115129	0.188627	0.0646209	0.38966	0.252141	0.157452	0.32098	0.140532	0.349707	0.40799	0.419786	0.153856	0.545163	-0.115693
TCGA.62.A46Y	Luad	T2	N2	M0	Stage IIIA	C1	70	Female	1	13.6	1	10.32	NA	NA	0.30971	3333.83	102.757	735.84	581.454	3857.14	911.779	1408.02	1885.21	0.738685	0.690917	0.699188	0.655976	0.123807	0.198292	0.599079	0.36508	0.184054	0.31236	-0.0855426	0.0962883	0.0582762	0.331006	0.165978	0.13825	0.303655	0.0770935	0.34841	0.466986	0.413149	0.071216	0.422002	-0.133334
TCGA.62.A470	Luad	T2	N0	M0	Stage IB	C3	84	Male	1	39.22	1	17.71	NA	NA	0.52348	568.966	61.5764	435.961	895.32	727.832	160.099	1062.81	3001.23	1.34111	0.484626	0.556257	0.558736	0.133511	0.120618	0.527228	0.294178	0.161086	0.208534	-0.202913	0.0307225	0.0616093	0.204583	0.100026	0.168188	0.239773	0.0403359	0.247298	0.359353	0.363328	0.0451418	0.235787	-0.165704
TCGA.62.A471	Luad	T2	N1	M0	Stage IIB	C4	64	Male	0	40.93	0	40.93	NA	NA	0.18357	297.698	268.031	712.532	970.332	2067.01	632.225	1223.53	3007.67	1.32302	0.6411	0.56546	0.613417	0.162884	0.188175	0.519994	0.249914	0.143932	0.2299	-0.112565	-0.0657975	0.0597581	0.06021	0.120152	0.201269	0.196812	0.0663495	0.201425	0.368239	0.358769	-0.00352388	0.224961	-0.0631574
TCGA.62.A472	Luad	T3	N0	M0	Stage IIB	C2	70	Male	0	29.89	1	9.53	NA	NA	0.48389	2318.53	93.6293	650.579	433.398	5871.62	1994.21	1279.92	1316.6	0.877179	0.719324	0.662898	0.66616	0.195879	0.195251	0.584266	0.315338	0.163378	0.334773	-0.143058	0.0793099	0.101047	0.263711	0.152544	0.139827	0.248775	0.0526148	0.263242	0.396654	0.37461	0.0239207	0.345841	-0.10154
TCGA.63.5128	Lusc	T2	N0	M0	Stage IB	C4		Male	1		NA	NA	wildtype	wildtype	0.25589	689.957	9.3163	107.412	925.058	3682.15	106.316	1662.69	3009.73	1.0661	0.339773	0.455368	0.522635	0.136719	0.0234322	0.470507	0.362818	0.165589	0.169208	-0.212966	-0.072236	0.115906	0.124113	0.084153	0.146964	0.167703	0.0648103	0.207194	0.367503	0.3665	-0.0529	0.167451	-0.131803
TCGA.63.5131	Lusc	T2	N1	M0	Stage IIB	C4		Male	1		NA	NA	wildtype	wildtype	NA	1034.32	199.372	692.366	1002.1	9970.23	502.66	1130.58	1749.64	0.891101	0.591482	0.57133	0.615492	0.162635	0.121541	0.519134	0.337505	0.163916	0.181812	-0.215946	-0.00847476	0.111854	0.130639	0.10843	0.122036	0.259913	0.0472325	0.260013	0.392306	0.384553	0.00666857	0.241746	-0.148466
TCGA.63.6202	Lusc	T2	N0	M0	Stage IIA	C4		Male	0	52.63	0	52.63	wildtype	wildtype	-0.19929	1540.2	243.924	634.899	890.322	1861.49	871.156	1673.32	2825.68	0.787903	0.642058	0.667135	0.651926	0.27893	0.297861	0.582038	0.404415	0.168034	0.373268	-0.0231103	0.170275	0.135548	0.374743	0.228809	0.160697	0.311052	0.148246	0.303069	0.337037	0.390904	0.130911	0.480048	-0.0756882
TCGA.63.7020	Lusc	T1	N0	M0	Stage IA	C4		Male	0	70.07	0	70.07	NA	NA	0.40165	1127.78	81.788	553.986	1218.51	4569.9	738.009	1005.74	4460.64	0.968345	0.669044	0.700085	0.660275	0.142192	0.190738	0.557629	0.372374	0.19091	0.283127	-0.096201	0.0728466	0.0527436	0.255232	0.122722	0.129058	0.282276	0.0920917	0.29259	0.429942	0.417469	-0.00675116	0.319485	-0.198425
TCGA.63.7021	Lusc	T1	N0	M0	Stage IA	C4		Male	0	70.37	1	49.38	NA	NA	-0.10362	731.591	275.355	1106.6	785.74	9477.85	1063.98	1688.42	2342.24	0.952899	0.714892	0.665353	0.65441	0.246867	0.209605	0.544391	0.379133	0.159581	0.321013	-0.0227526	0.103349	0.110595	0.228638	0.175003	0.137559	0.262487	0.129285	0.246727	0.368068	0.398782	0.0371581	0.394219	-0.108601
TCGA.63.7022	Lusc	T1	N0	M0	Stage IA	C4		Female	0	68.1	0	68.1	NA	NA	0.77842	1496.44	143.138	833.422	843.956	5425.61	553.343	1284.52	2204.7	0.718307	0.661642	0.706253	0.655484	0.183924	0.21075	0.586644	0.411915	0.189589	0.370357	0.121372	0.225506	0.140308	0.371368	0.222974	0.11846	0.333647	0.170195	0.324167	0.363191	0.435384	0.132614	0.506797	-0.195264
TCGA.63.A5M9	Lusc	T2	N1	M0	Stage IIB	C4		Female	0	0	0	0	NA	NA	0.0047598	870.784	15.9151	212.581	822.281	3843.12	286.851	957.939	1979.54	1.20248	0.46505	0.536407	0.583122	0.263188	0.167893	0.526238	0.314935	0.182086	0.239189	-0.100436	0.00251797	0.134106	0.163488	0.0978754	0.14576	0.226205	0.077098	0.209927	0.316709	0.351006	0.00390654	0.183353	-0.279448
TCGA.63.A5MB	Lusc	T2	N0	M0	Stage IB	C3	62	Male	0	102.6	0	102.6	NA	NA	NA	542.234	17.7144	183.625	906.891	10118	268.74	1126.38	3647.87	1.20061	0.481956	0.530152	0.575194	0.219288	0.173347	0.493821	0.302285	0.159472	0.240973	-0.153567	-0.0216589	0.148406	0.123385	0.106783	0.153908	0.235716	0.0681189	0.20408	0.33621	0.366689	-0.0430825	0.178556	-0.264459
TCGA.63.A5MH	Lusc	T1	N0	M0	Stage IA	C5	68	Male	0	66.56	0	66.56	NA	NA	-0.020929	1744.06	374.142	640.106	1056.99	3820.58	686.016	1050.13	1251.19	0.642101	0.497016	0.464659	0.567294	0.261251	0.0840974	0.469074	0.282131	0.173103	0.133524	-0.206969	-0.0854057	0.114662	0.0913396	0.115742	0.167008	0.203884	0.0782527	0.187601	0.335306	0.375649	-0.0822431	0.160703	-0.232424
TCGA.63.A5MI	Lusc	T2	N2	M0	Stage IIIA	C4	65	Male	0	58.61	0	58.61	NA	NA	-0.0179	683.607	150.82	1030.6	1762.84	5725.14	220.765	1126.78	2496.72	0.903525	0.360016	0.434581	0.516397	0.144375	0.113038	0.484713	0.317043	0.165737	0.148778	-0.166504	-0.0537512	0.0807601	0.0577591	0.0699191	0.165745	0.212587	0.00333409	0.169232	0.372074	0.311982	-0.0887578	0.113117	-0.221289
TCGA.63.A5MJ	Lusc	T2	N1	M0	Stage IIB	C2	54	Male	0	59.92	0	59.92	NA	NA	0.40129	443.26	20.6897	1376.18	1002.82	7321	743.26	2433.23	2015.05	1.23354	0.699743	0.582922	0.65369	0.264154	0.157394	0.507318	0.381613	0.187	0.227958	-0.225943	-0.0611742	0.125496	0.151816	0.130304	0.143714	0.229095	0.0715077	0.183025	0.337227	0.372742	0.00274263	0.290041	-0.229314
TCGA.63.A5ML	Lusc	T2	N0	M0	Stage IB	C4	68	Male	0	45.53	0	45.53	NA	NA	NA	749.221	15.5763	1367.08	927.83	8653.69	736.241	730.53	4461.58	1.20967	0.698723	0.589438	0.652989	0.200062	0.152868	0.50515	0.318458	0.224301	0.209461	-0.206038	-0.0287482	0.123505	0.150751	0.11337	0.109926	0.210752	0.0812401	0.220315	0.340584	0.374395	0.0218063	0.18264	-0.301025
TCGA.63.A5MM	Lusc	T2	N1	M0	Stage IIB	C3	69	Female	1	14.98	1	7.16	NA	NA	0.11811	2354.46	267.542	1124.94	614.305	8280.67	976.46	1437.3	2162.06	0.849474	0.750511	0.72726	0.695972	0.284691	0.260018	0.584978	0.415663	0.206829	0.373898	-0.122914	0.08137	0.0739178	0.356032	0.211486	0.155348	0.321102	0.16369	0.313599	0.397588	0.416767	0.092512	0.460123	-0.0266053
TCGA.63.A5MP	Lusc	T2	N1	M0	Stage IIB	C4	56	Male	0	25.26	1	16.79	NA	NA	NA	830.986	30.9859	560.051	1148.27	5467.61	546.223	1320.36	2329.83	1.13623	0.633467	0.654185	0.643147	0.335861	0.227256	0.560354	0.355251	0.21119	0.278673	0.0449753	0.135546	0.113564	0.216205	0.141149	0.18995	0.242797	0.084933	0.281761	0.357514	0.400732	0.0227354	0.364038	-0.175268
TCGA.63.A5MR	Lusc	T2	N0	M0	Stage IB	C4	70	Female	0	89.22	0	89.22	NA	NA	-0.044425	1837.61	626.255	576.67	825.09	7215.57	856.824	1323.42	1503.41	0.773249	0.721384	0.650662	0.677128	0.289522	0.0990722	0.524187	0.328428	0.143278	0.257093	-0.124508	0.0377475	0.0885603	0.152608	0.119037	0.166134	0.212084	0.111311	0.2458	0.353902	0.405462	-0.0459405	0.247538	-0.0733638
TCGA.63.A5MS	Lusc	T2	N0	M0	Stage IB	C3	78	Male	0	78.22	0	78.22	NA	NA	NA	2106.1	129.238	563.223	920.622	4373.35	670.124	947.746	2437.97	0.818174	0.669163	0.671215	0.650474	0.205424	0.173005	0.562684	0.366791	0.186456	0.335951	-0.021364	0.136273	0.090701	0.285109	0.185776	0.146271	0.263373	0.121149	0.280996	0.353644	0.410902	0.0687568	0.379154	-0.21924
TCGA.63.A5MT	Lusc	T3	N0	M0	Stage IIB	C4	74	Male	0	16.36	1	14.03	NA	NA	-0.091456	2933.27	343.284	446.005	613.696	6323.09	2131.69	969.271	2100.09	0.846364	0.783462	0.666023	0.685336	0.261166	0.12608	0.552491	0.426734	0.201519	0.277198	-0.0861997	0.0297928	0.0733906	0.239745	0.167424	0.126453	0.270751	0.148671	0.281389	0.340822	0.388654	0.07872	0.337101	-0.139576
TCGA.63.A5MU	Lusc	T2	N1	M0	Stage IIB	C4	48	Male	1		1	13.8	NA	NA	NA	961.69	220.53	392.436	852.161	12449.4	486.739	469.548	1990.67	1.19303	0.554587	0.502927	0.594727	0.184841	0.105189	0.465191	0.282312	0.134164	0.174671	-0.207932	-0.0582526	0.133985	0.00646352	0.0511958	0.0540638	0.192087	0.0722348	0.158676	0.377243	0.320167	-0.062528	0.136794	-0.187133
TCGA.63.A5MV	Lusc	T2	N0	M0	Stage IIA	C4	69	Male	0	36.14	0	36.14	NA	NA	NA	1087.69	92.0543	427.326	1126.45	5744.67	313.954	1131.78	4603.68	0.733127	0.520979	0.566178	0.583065	0.138657	0.147468	0.58092	0.376724	0.172156	0.267315	-0.0579614	0.0863846	0.11229	0.27698	0.145573	0.0955452	0.221234	0.10352	0.235671	0.355965	0.435214	0.0522068	0.382734	-0.228153
TCGA.63.A5MW	Lusc	T2	N0	M0	Stage IB	C4	76	Male	0	53.84	0	53.84	NA	NA	NA	921.699	132.283	265.422	867.759	2849.86	369.878	1071.53	2929.92	0.563228	0.479364	0.512692	0.563823	0.102853	0.073983	0.485423	0.303166	0.136777	0.145293	-0.243614	-0.0621966	0.160384	0.112775	0.0886169	0.168253	0.245985	0.049408	0.148587	0.331747	0.381272	0.00174462	0.100576	-0.292336
TCGA.63.A5MY	Lusc	T1	N0	M0	Stage IA	C4	63	Male	0	34.56	0	34.56	NA	NA	NA	227.011	346.539	197.824	915.456	4084.34	37.9896	1369.01	2838.1	1.16643	0.325509	0.339748	0.478759	0.161856	0.0370032	0.442516	0.240127	0.179687	-0.00602215	-0.256917	-0.110166	0.0380418	0.0281065	0.0162963	0.0727948	0.182877	0.00015576	0.120935	0.377395	0.312309	-0.138137	0.0737016	-0.205822
TCGA.64.1676	Luad	T1	N0	M0	Stage IA	C2	58	Male	0	56.77	0	56.77	wildtype	wildtype	NA	568.841	167.673	431.654	368.604	3183.02	597.249	1075.32	643.67	0.791933	0.605954	0.624469	0.610652	0.167756	0.268939	0.599859	0.360377	0.195799	0.317461	-0.0976504	0.0774333	0.0990764	0.365392	0.191248	0.134756	0.299405	0.148427	0.309812	0.411554	0.365812	0.127247	0.492513	-0.139154
TCGA.64.1677	Luad	T2	N2	M0	Stage IIIA	C2	77	Female	1	20.63	1	11.83	wildtype	wildtype	NA	921.225	159.737	608.315	422.32	2093	526.258	1548.14	2097.37	0.736155	0.655196	0.636111	0.655867	0.321107	0.284074	0.556435	0.256917	0.140618	0.254283	0.00386879	0.0878877	0.112845	0.179798	0.138871	0.170028	0.268148	0.0653967	0.267656	0.366642	0.320419	-0.0128949	0.32389	-0.173826
TCGA.64.1678	Luad	T2	N0	M0	[Discrepancy]	C3	70	Female	0	39.06	0	39.06	wildtype	wildtype	NA	688.363	159.213	139.546	606.884	402.716	73.9874	1109.81	634.043	1.15111	0.42038	0.364748	0.522379	0.251692	0.219001	0.471654	0.178445	0.145905	0.119494	-0.149731	-0.0639286	0.122549	0.0621546	0.0574859	0.168993	0.188854	0.0483679	0.185591	0.310013	0.28817	-0.0560583	0.120058	-0.165012
TCGA.64.1679	Luad	T1	N2	M0	Stage IIIA	C2	58	Female	0	81.73	0	81.73	wildtype	wildtype	NA	1238.54	136.39	934.997	1094.6	3156.99	879.28	1140.16	2891.18	0.657541	0.645231	0.66385	0.642609	0.105827	0.067555	0.549959	0.42277	0.176815	0.291285	-0.150382	0.059303	0.154182	0.329618	0.180342	0.131214	0.310908	0.126499	0.31178	0.381095	0.399524	0.0834022	0.387647	-0.125468
TCGA.64.1680	Luad	T2	N2	M1	Stage IV	C3	63	Male	0	36.99	0	36.99	wildtype	wildtype	0.24321	4686.1	71.7489	229.447	616.592	4337.07	745.142	1249.63	1115.84	0.790977	0.545029	0.61982	0.590186	0.0849705	0.124111	0.538488	0.261698	0.161969	0.278095	-0.175572	-0.0159663	-0.0185737	0.126547	0.123704	0.115526	0.271296	0.0189454	0.27955	0.432138	0.355782	-0.00428874	0.218293	-0.154681
TCGA.64.1681	Luad	T1	N0	M0	Stage IA	C3	61	Female	1	38.34	1	14.42	wildtype	wildtype	-0.10172	2157.4	103.009	864.191	736.604	2857.87	1365.14	1363.33	1436.7	0.749308	0.777953	0.721695	0.673533	0.132199	0.13787	0.59577	0.293745	0.134221	0.269622	-0.0592547	0.0785645	0.0508424	0.213918	0.15828	0.108217	0.307221	0.0821276	0.304695	0.403027	0.396508	0.0492599	0.291202	-0.163048
TCGA.64.5774	Luad	T2	N0	M0	Stage IB	C4	60	Male	0	87.91	1	9.1	MUT	wildtype	-0.010586	1277.49	139.448	594.759	1083.29	1178.76	605.522	1164.25	1436.59	0.927968	0.545759	0.469168	0.567052	0.186777	0.151643	0.504421	0.255441	0.141326	0.17397	-0.138299	-0.0378239	0.132529	0.123045	0.108852	0.158198	0.261984	0.0950929	0.227813	0.350536	0.313129	-0.0603112	0.189651	-0.086823
TCGA.64.5775	Luad	T4	N0	M0	Stage IIIA	C2	71	Male	1	2.04	NA	NA	wildtype	wildtype	NA	1060.49	284.963	1227.57	668.317	6042.7	526.3	2223.55	1877.79	0.693889	0.598405	0.528501	0.623495	0.20244	0.091782	0.533284	0.394752	0.177247	0.231437	-0.221337	0.0240055	0.104337	0.247188	0.131216	0.117613	0.277194	0.141437	0.261835	0.32493	0.408413	0.128897	0.298961	-0.178668
TCGA.64.5778	Luad	T2	N0	M0	Stage IB	C4	60	Male	0	42.87	1	38.37	wildtype	wildtype	0.094459	1356.52	114.686	1668.4	459.784	2922.69	940.844	1804.37	1170.22	0.704848	0.770495	0.721835	0.696755	0.272353	0.393888	0.592725	0.300514	0.165924	0.343625	0.0836905	0.155592	-0.0166575	0.217987	0.197356	0.149215	0.280964	0.0579584	0.289646	0.366573	0.365797	0.042335	0.400001	-0.161373
TCGA.64.5781	Luad	T2	N0	M0	Stage IB	C4	55	Female	0	51.22	1	3.15	wildtype	MUT	0.30413	760.129	90.0322	446.945	483.601	3834.08	1046.95	1630.23	631.511	1.10847	0.653647	0.636193	0.629999	0.274425	0.367256	0.587316	0.315442	0.159137	0.325416	-0.0379265	0.0597471	0.0543988	0.169213	0.21913	0.192705	0.314144	0.126574	0.285343	0.340858	0.359641	0.0390557	0.395008	-0.0896569
TCGA.64.5815	Luad	T2	N1	M0	Stage IIB	C3	74	Male	0	28.45	0	28.45	NA	NA	1.0278	3394.34	91.1233	960.723	509.034	6779.26	1106.05	2535.74	1179.89	0.724575	0.694785	0.676886	0.642282	0.185438	0.149577	0.573391	0.469013	0.176945	0.354707	-0.0955048	0.101683	0.123091	0.396218	0.219126	0.155044	0.320937	0.145561	0.303013	0.376807	0.40166	0.12105	0.453946	-0.130923
TCGA.66.2727	Lusc	T2	N0	M0	Stage IB	C4	55	Female	1	16.95	NA	NA	wildtype	wildtype	0.88066	819.503	265.081	430.266	872.661	9405.91	667.875	1646.5	2758.55	1.20168	0.590446	0.604296	0.647481	0.213369	0.170967	0.515576	0.335208	0.176917	0.232078	-0.119531	0.0456512	0.126608	0.244609	0.143801	0.140045	0.217452	0.0921791	0.270055	0.387131	0.376313	0.0206597	0.314581	-0.19336
TCGA.66.2734	Lusc	T2	N0	M0	Stage IB	C4	62	Female	0	43.07	0	43.07	wildtype	wildtype	0.54997	867.388	278.653	266.664	1013.52	6223.35	454.269	1088.37	2106.75	0.848262	0.558478	0.597796	0.616312	0.180531	0.106083	0.551585	0.446761	0.163246	0.260326	-0.128092	0.0446402	0.0953086	0.349188	0.158261	0.175905	0.262559	0.113174	0.313087	0.453316	0.443823	0.123879	0.416131	0.0781272
TCGA.66.2742	Lusc	T2	N1	M1	Stage IV	C3	70	Male	0	21.06	0	21.06	wildtype	wildtype	0.10293	1049.54	186.845	296.976	821.744	11818.3	350.159	779.856	2165.43	0.959263	0.535418	0.580572	0.602621	0.190299	0.127607	0.547665	0.3687	0.181216	0.22438	-0.0677137	0.0963748	0.135565	0.256356	0.138392	0.167746	0.265345	0.0910804	0.291208	0.452715	0.38464	0.0171145	0.316746	-0.105764
TCGA.66.2744	Lusc	T2	N1	M0	Stage IIB	C4	71	Male	0	0.99	0	0.99	wildtype	wildtype	0.48105	1749.19	238.84	1436.72	901.519	4433.96	1491.03	1452.37	1127.93	0.655163	0.788733	0.732496	0.710643	0.340653	0.330875	0.571233	0.402238	0.206001	0.375929	0.0707068	0.195391	0.157987	0.416971	0.222715	0.183891	0.334219	0.158322	0.327105	0.398151	0.423361	0.158913	0.478898	-0.150397
TCGA.66.2754	Lusc	T2	N2	M0	Stage IIIA	C4	67	Male	0	2	0	2	MUT	MUT	0.47965	159.927	381.19	213.539	1350.75	348.478	573.83	1069.06	1970.01	1.26998	0.396312	0.411085	0.564495	0.259463	0.0993677	0.44524	0.266021	0.19655	0.0922359	-0.207771	-0.0857505	0.101132	0.128092	0.0446672	0.126742	0.272231	0.0122203	0.184887	0.287396	0.33005	-0.0604359	0.102977	-0.278719
TCGA.66.2755	Lusc	T2	N0	M0	Stage IB	C3	63	Male	0	0.92	0	0.92	wildtype	wildtype	NA	1177.87	318.392	751.334	914.621	4439.7	1708.29	1074.71	1294.56	0.794734	0.725827	0.728745	0.700237	0.357585	0.232274	0.534669	0.381662	0.22535	0.352937	-0.0118805	0.160958	0.123078	0.363803	0.280477	0.18439	0.29867	0.155625	0.334608	0.337963	0.397151	0.182209	0.461587	-0.104222
TCGA.66.2756	Lusc	T4	N0	M0	Stage IIIB	C4	68	Male	0	0.99	0	0.99	wildtype	MUT	0.2511	300.078	331.522	803.96	212.733	547.748	717.003	1208.85	3189.44	0.992306	0.532536	0.489444	0.589735	0.160361	0.172256	0.475141	0.26982	0.142484	0.14927	-0.176395	-0.00595581	0.0294168	0.224468	0.11841	0.138671	0.251083	0.0194782	0.247094	0.345643	0.31894	-0.0725254	0.192735	-0.234842
TCGA.66.2757	Lusc	T1	N0	M0	Stage IA	C4	65	Female	1	43.96	1	29.96	wildtype	wildtype	0.084746	644.008	257.007	1592.7	1397.9	1405.35	879.412	1202.35	1676.88	0.73399	0.637456	0.611677	0.661278	0.22836	0.209014	0.500347	0.274898	0.148762	0.224383	-0.121199	0.0654057	0.124301	0.18094	0.118753	0.159598	0.286713	0.040574	0.238267	0.313971	0.370523	0.0204375	0.281463	-0.284651
TCGA.66.2758	Lusc	T2	N0	M0	Stage IB	C4	71	Male	0	20.99	0	20.99	wildtype	wildtype	0.75168	790.047	42.8623	622.23	556.484	5238.65	521.976	1229.57	2942.97	1.22481	0.63027	0.640396	0.663452	0.304738	0.319602	0.53173	0.342259	0.188198	0.286943	-0.0506469	0.0799247	0.122664	0.28937	0.174944	0.161088	0.242201	0.106839	0.276468	0.33136	0.376382	0.0474402	0.356257	-0.213953
TCGA.66.2759	Lusc	T2	N2	M0	Stage IIIA	C3	66	Male	0	25.03	0	25.03	wildtype	wildtype	0.3348	1299.45	44.1989	307.182	972.744	5538.86	704.236	988.214	2836.46	1.15659	0.567989	0.611167	0.636081	0.237714	0.169955	0.532584	0.347992	0.195215	0.274088	-0.0796942	0.105699	0.114696	0.29719	0.161055	0.180754	0.231614	0.145595	0.257891	0.388517	0.386537	0.0500266	0.393342	-0.112223
TCGA.66.2763	Lusc	T2	N0	M0	Stage IB	C4	63	Female	0	0.99	0	0.99	wildtype	wildtype	0.087109	465.946	213.172	1358.52	899.593	5249.26	1016.99	1364.13	3760.99	0.82332	0.683488	0.600807	0.647645	0.154896	0.165844	0.510094	0.342626	0.126401	0.209437	-0.1025	0.106941	0.0750554	0.184186	0.111777	0.0959117	0.256515	0.076152	0.260656	0.369246	0.350935	-0.0031761	0.302857	-0.152984
TCGA.66.2765	Lusc	T2	N0	M0	Stage IB	C4	64	Male	0	2	0	2	wildtype	wildtype	0.213	1723.98	306.565	1887.27	465.922	9211.25	731.398	1941.22	1307.37	0.857218	0.673885	0.704115	0.683373	0.239093	0.166903	0.563018	0.359203	0.201067	0.279329	-0.050655	0.0973579	0.0886321	0.306328	0.177071	0.192638	0.284648	0.141311	0.256097	0.387746	0.399241	0.0500762	0.401847	-0.149342
TCGA.66.2766	Lusc	T2	N2	M0	Stage IIIA	C4	54	Male	0	1.02	0	1.02	wildtype	wildtype	-0.01877	1053.88	430.666	149.366	541.601	3441.36	124.802	2259.51	1060.22	1.25294	0.456917	0.5289	0.601415	0.171248	0.157143	0.492597	0.297083	0.128216	0.187702	-0.213327	-0.0297114	0.0933032	0.211545	0.156828	0.130182	0.18335	0.106887	0.245544	0.378754	0.35598	-0.00775276	0.275657	-0.309899
TCGA.66.2769	Lusc	T4	N0	M0	Stage IIIB	C3	75	Male	1	7.06	NA	NA	NA	NA	NA	2413.55	289.822	482.785	500.946	2424.52	717.367	1181.99	1656.07	0.76473	0.608122	0.634151	0.638653	0.284595	0.199912	0.55428	0.396823	0.21563	0.300623	-0.00821964	0.152031	0.148765	0.406354	0.208923	0.19723	0.27573	0.163726	0.337898	0.37224	0.414565	0.114734	0.402535	-0.167415
TCGA.66.2770	Lusc	T2	N0	M0	Stage IB	C3	79	Male	0	23	0	23	wildtype	wildtype	NA	1153.48	47.3293	449.628	1036.17	8064.57	712.644	1045.3	4170.72	1.17963	0.646509	0.661754	0.664262	0.230871	0.176721	0.54899	0.36657	0.188414	0.309629	-0.0901727	0.0784668	0.11064	0.270289	0.169212	0.161646	0.247402	0.0973763	0.258886	0.366563	0.414653	0.0506914	0.379961	-0.175047
TCGA.66.2773	Lusc	T2	N0	M0	Stage IB	C3	69	Male	1	3.02	NA	NA	wildtype	MUT	-0.34189	805.451	135.011	236.897	856.184	5680.5	605.87	999.161	2947.17	1.16557	0.617448	0.672348	0.643771	0.287221	0.188124	0.537599	0.38668	0.175101	0.299721	-0.0819322	0.0938784	0.0788195	0.289135	0.15225	0.114453	0.266157	0.0847768	0.289467	0.377485	0.391975	0.0275875	0.390981	-0.164886
TCGA.66.2777	Lusc	T2	N0	M0	Stage IB	C4	71	Male	0	2	0	2	wildtype	MUT	0.67632	1101.21	64.0337	476.04	826.119	5133.23	484.887	823.17	2097.1	1.1309	0.543246	0.616729	0.617975	0.188582	0.135978	0.567637	0.392729	0.162157	0.268187	-0.0912414	0.095027	0.111733	0.340472	0.166364	0.156915	0.264386	0.118004	0.290948	0.412383	0.440497	0.0937091	0.405063	-0.145574
TCGA.66.2778	Lusc	T2	N3	M0	Stage IIIB	C4	68	Female	0	18.99	0	18.99	wildtype	wildtype	-0.35629	879.832	188.235	434.034	437.395	4921.85	395.798	833.193	721.849	0.838518	0.541904	0.562786	0.594736	0.236005	0.180184	0.548226	0.355898	0.126297	0.235062	-0.113218	0.0501017	0.0682038	0.263808	0.173646	0.152883	0.234319	0.0605736	0.322069	0.446794	0.37935	0.0749062	0.36885	0.00447243
TCGA.66.2780	Lusc	T2	N0	M0	Stage IB	C3	65	Male	1	12.02	NA	NA	wildtype	wildtype	NA	1384.62	394.094	907.401	663.507	5579.66	944.951	994.532	3126.87	0.867707	0.722965	0.679666	0.668287	0.152011	0.123442	0.556041	0.363407	0.157828	0.252103	-0.0690896	0.0899008	0.0836886	0.242961	0.145483	0.116423	0.272534	0.122179	0.282097	0.387237	0.418221	0.0104944	0.331043	-0.168788
TCGA.66.2781	Lusc	T2	N0	M0	Stage IB	C4	67	Male	0	3.98	0	3.98	wildtype	wildtype	0.66708	635.278	122.98	374.912	718.904	5180.96	211.174	928.672	4160.93	1.10816	0.53946	0.522105	0.599936	0.151279	0.143936	0.564369	0.385549	0.128753	0.177562	-0.109999	0.0627506	0.120788	0.169032	0.133342	0.136322	0.215022	0.0625892	0.251862	0.392848	0.379102	-0.0182714	0.292534	-0.0737513
TCGA.66.2782	Lusc	T3	N0	M0	Stage IIB	C4	71	Male	1	11.99	1	9.99	wildtype	wildtype	NA	1060.81	233.744	996.066	856.285	8611.66	844.996	1649.15	1872.6	0.999617	0.736836	0.684728	0.677656	0.214284	0.214716	0.575889	0.42735	0.162552	0.303832	-0.0555235	0.148613	0.0853952	0.270824	0.171027	0.138709	0.291443	0.127162	0.278212	0.39764	0.383671	0.0824456	0.418373	-0.0941839
TCGA.66.2783	Lusc	T2	N3	M0	Stage IIIB	C4	67	Male	0	24.93	0	24.93	wildtype	wildtype	0.81104	1032.09	78.6749	718.944	585.921	10694.1	791.926	2033.13	2296.58	1.18701	0.614393	0.624498	0.639684	0.206196	0.133764	0.517993	0.349352	0.179425	0.266289	-0.032971	0.0925584	0.0738914	0.204186	0.156929	0.136702	0.241225	0.0834626	0.235024	0.401255	0.393065	-0.00378697	0.318072	-0.177517
TCGA.66.2785	Lusc	T2	N0	M0	Stage IB	C4	65	Male	0	1.97	0	1.97	wildtype	wildtype	NA	1310.39	349.898	1234.62	664.766	3379.63	2179.23	1520.98	1538.9	0.743916	0.784239	0.740774	0.709888	0.267272	0.347917	0.586692	0.372234	0.160609	0.352463	-0.0160764	0.136933	0.0719908	0.299712	0.201844	0.152881	0.279818	0.121772	0.317062	0.374359	0.39991	0.0793792	0.471965	-0.0762402
TCGA.66.2786	Lusc	T1	N0	M0	Stage IA	C4	68	Female	0	25.95	0	25.95	wildtype	wildtype	-0.20941	1504.49	282.805	575.226	851.264	6050.03	801.043	953.843	3084.85	0.991298	0.711136	0.683603	0.677612	0.219772	0.154911	0.581675	0.364192	0.19079	0.29239	-0.104526	0.121226	0.0633135	0.286042	0.169083	0.193241	0.268339	0.0973047	0.281158	0.415033	0.435599	0.0293324	0.358975	-0.200778
TCGA.66.2787	Lusc	T1	N0	M0	Stage IA	C4	57	Male	0	39.98	0	39.98	wildtype	wildtype	NA	332.904	35.6529	430.412	1093.21	3759.45	430.842	919.673	2672.68	1.15122	0.522598	0.601226	0.621644	0.288897	0.251342	0.514739	0.365074	0.216498	0.270784	-0.00749811	0.104894	0.167354	0.253163	0.140663	0.125964	0.251568	0.100353	0.26024	0.300162	0.411471	0.0318935	0.305503	-0.226471
TCGA.66.2788	Lusc	T2	N0	M0	Stage IB	C4	56	Male	0	22.96	0	22.96	wildtype	wildtype	NA	1294.73	310.389	1234.86	972.526	6475.63	1014.28	1002.46	1654.75	0.93264	0.71971	0.687011	0.678944	0.208582	0.166188	0.572827	0.41249	0.207504	0.306601	-0.0151935	0.144109	0.10359	0.320096	0.176781	0.14196	0.283602	0.1342	0.306343	0.417213	0.455496	0.0623051	0.402742	-0.0771151
TCGA.66.2791	Lusc	T2	N3	M0	Stage IIIB	C4	66	Male	1	5.03	NA	NA	wildtype	wildtype	NA	1406.6	71.8447	575.922	803.107	6232.62	568.155	1333.2	3515.34	1.1471	0.668463	0.684579	0.672997	0.302005	0.277381	0.556162	0.393186	0.237466	0.308287	0.00982096	0.152834	0.136739	0.301765	0.188374	0.157288	0.273376	0.136539	0.269076	0.377759	0.392276	0.065464	0.421712	-0.219922
TCGA.66.2792	Lusc	T2	N1	M0	Stage IIB	C4	58	Male	0	29.99	0	29.99	wildtype	wildtype	NA	749.863	26.311	752.823	1082.7	5987.06	345.661	1115.91	3521.07	1.11271	0.533508	0.52694	0.601647	0.18738	0.132053	0.487541	0.329467	0.193455	0.19257	-0.167563	0.0125623	0.157916	0.160003	0.112704	0.199796	0.21363	0.0969687	0.198052	0.345004	0.367273	-0.00883175	0.193252	-0.254135
TCGA.66.2793	Lusc	T4	N1	M0	Stage IIIB	C4	68	Male	1	10.05	NA	NA	wildtype	wildtype	NA	410.586	244.604	140.288	1120.25	3174.72	98.6639	1340.7	3581.19	0.752521	0.356127	0.424603	0.527409	0.110848	0.0368675	0.445528	0.26684	0.124333	0.0532194	-0.270587	-0.102434	0.0655033	0.0183201	0.045576	0.0952137	0.211867	-0.00714587	0.147384	0.359937	0.336371	-0.116892	0.0659041	-0.275232
TCGA.66.2794	Lusc	T4	N2	M0	Stage IIIB	C4	64	Male	0	54.04	0	54.04	wildtype	wildtype	NA	491.902	270.708	3227.67	135.585	6684.41	1526.15	998.149	1269.78	1.14779	0.741105	0.72944	0.724268	0.334235	0.368894	0.550638	0.352697	0.216036	0.368142	-0.0555859	0.125606	0.155019	0.25094	0.201135	0.186567	0.287194	0.144654	0.274308	0.345874	0.381705	0.0209554	0.320604	-0.218798
TCGA.66.2795	Lusc	T4	N1	M0	Stage IIIB	C4	68	Male	0	4.01	0	4.01	wildtype	wildtype	NA	866.174	44.6611	575.562	729.674	8206.95	473.659	1292.03	1273.79	1.18242	0.546529	0.606286	0.622787	0.245375	0.163644	0.536472	0.378936	0.193824	0.289932	-0.117141	0.096062	0.125736	0.292067	0.196871	0.103723	0.257604	0.115394	0.256096	0.395266	0.377981	0.0610096	0.372696	-0.198402
TCGA.66.2800	Lusc	T4	N0	M0	Stage IIIB	C4	70	Male	0	49.01	0	49.01	wildtype	wildtype	NA	798.681	36.9231	700.22	429.89	2307.69	206.154	1120.88	2228.57	1.17148	0.464555	0.541433	0.587581	0.203711	0.150659	0.551041	0.407982	0.180076	0.243625	-0.107874	0.0617316	0.107004	0.317028	0.16185	0.185791	0.250654	0.120965	0.264991	0.394239	0.389965	0.0724734	0.372102	-0.170496
TCGA.67.3770	Luad	T1	N0	M0	Stage IA	C3	70	Female	0	20.04	0	20.04	NA	NA	0.022975	1637.22	78.0075	452.068	365.601	1820.49	1093.05	2273.5	1103.38	0.980054	0.651685	0.650252	0.609747	0.128961	0.230051	0.577663	0.368098	0.119477	0.283203	-0.15979	0.0276381	-0.0238558	0.228276	0.184957	0.116215	0.294919	0.0835659	0.309099	0.371527	0.380672	0.0795663	0.370653	-0.163146
TCGA.67.3771	Luad	T1	N0	M0	Stage IA	C4	77	Female	0	20.04	0	20.04	wildtype	MUT	NA	1073.62	94.4625	528.339	1020.85	1101.63	575.896	875.57	2228.66	1.25592	0.60653	0.626265	0.61756	0.213469	0.187864	0.572407	0.295253	0.146615	0.281902	-0.0447993	0.134391	0.106611	0.322914	0.173012	0.0474751	0.26103	0.0640349	0.304067	0.39262	0.411577	0.0346361	0.406717	-0.199253
TCGA.67.3772	Luad	T2	N0	M0	Stage IB	C1	82	Female	0	18.82	0	18.82	wildtype	wildtype	0.078212	2352.53	58.0524	941.011	643.727	2111.89	982.21	1133.43	635.3	0.772028	0.669469	0.651532	0.628555	0.103533	0.217435	0.583398	0.376928	0.162935	0.309561	0.0157448	0.0808311	0.0412568	0.301872	0.196035	0.132561	0.290576	0.100701	0.308263	0.390556	0.396457	0.0886336	0.372492	-0.142032
TCGA.67.3773	Luad	T2	N0	M0	Stage IB	C3	84	Female	0	14.03	0	14.03	wildtype	wildtype	-0.0087019	3447.07	45.221	443.988	369.99	864.337	716.341	1161.36	898.253	0.763875	0.652454	0.68532	0.626828	0.12344	0.245856	0.564356	0.355924	0.193294	0.327623	-0.119237	0.0946568	0.0767387	0.308396	0.200448	0.104808	0.315077	0.0894972	0.323211	0.411944	0.374172	0.119848	0.410287	-0.185435
TCGA.67.3774	Luad	T2	N0	M0	Stage IB	C3	73	Female	0	12.65	0	12.65	wildtype	wildtype	0.22487	2361.17	76.0019	200.543	790.037	1801.69	358.295	1205.81	1642.66	1.02831	0.617631	0.64118	0.608441	0.111098	0.187664	0.573061	0.326873	0.139678	0.32273	-0.0709435	0.0934888	0.0161146	0.248405	0.183994	0.143853	0.258466	0.0810326	0.309671	0.374543	0.403602	0.0670864	0.35694	-0.11001
TCGA.67.6217	Luad	T2	N1	M0	Stage IIA	C3	73	Female	0	13.86	1	9.72	wildtype	wildtype	0.096662	1559.58	43.2112	369	1113.26	1805.77	518.534	1556.74	1630.08	0.76486	0.639527	0.682815	0.622219	0.105851	0.201361	0.586556	0.349712	0.139121	0.305114	0.0160618	0.138215	0.0444454	0.241979	0.168142	0.114279	0.297037	0.0695099	0.285357	0.395455	0.379245	0.0317313	0.356614	-0.138326
TCGA.68.7755	Lusc	T1	N1	M0	Stage IIA	C4	60	Female	0	2.73	0	2.73	NA	NA	0.32804	330.581	17.594	438.614	925.997	2990.35	373.794	1134.35	2523.65	1.2258	0.525286	0.512764	0.582154	0.187214	0.120891	0.497748	0.362655	0.205441	0.176382	-0.195858	-0.0360135	0.121271	0.097224	0.110748	0.176615	0.213521	0.0634747	0.171585	0.324334	0.360844	-0.0448429	0.119959	-0.265084
TCGA.68.7756	Lusc	T4	N1	MX	Stage IIIA	C3	84	Male	0	6.64	0	6.64	NA	NA	NA	1055.35	319.793	547.332	828.118	5035.26	536.187	1080.11	2351.23	1.20911	0.58332	0.620049	0.62542	0.16819	0.0853215	0.53149	0.369877	0.165339	0.252452	-0.115952	0.0301706	0.0648194	0.193563	0.132644	0.154239	0.25197	0.09839	0.248181	0.427814	0.419087	-0.0137653	0.266387	-0.1753
TCGA.68.8250	Lusc	T1	N0	MX	Stage IA	C4	66	Male	0	8.02	0	8.02	NA	NA	0.29871	1308	180.58	810.633	959.139	5546.57	528.12	1108.96	2596.66	0.95264	0.648199	0.653206	0.640158	0.200027	0.155396	0.55122	0.382767	0.172882	0.274414	-0.112129	0.0830021	0.0880941	0.245204	0.130195	0.115196	0.299762	0.0849315	0.281844	0.389067	0.411983	0.0461288	0.313048	-0.132072
TCGA.68.8251	Lusc	T2	N0	M0	Stage IB	C3	78	Male	0	13.34	0	13.34	NA	NA	0.1365	1241.75	278.914	599.582	1544.47	6305.22	888.1	1969.94	2170.35	0.686833	0.628425	0.642461	0.660948	0.280229	0.189345	0.531606	0.34067	0.228504	0.289249	-0.0341161	0.0736695	0.184635	0.276679	0.181099	0.151251	0.255191	0.135438	0.286429	0.334291	0.378964	0.051029	0.322134	-0.25511
TCGA.68.A59J	Lusc	T2	N0	MX	Stage IB	C4	74	Female	0	14.72	0	14.72	NA	NA	0.15502	616.655	69.6097	898.633	619.015	6538.59	1448.83	1714.29	1976.6	1.15725	0.71865	0.710758	0.695311	0.242909	0.208507	0.527502	0.30919	0.152389	0.284867	-0.121606	0.0278591	0.0798001	0.180319	0.125312	0.113444	0.25195	0.0839248	0.28219	0.351174	0.381416	-0.0190614	0.359997	-0.137831
TCGA.69.7760	Luad	T3	N0	M0	Stage IIB	C1	73	Male	0	6.64	0	6.64	wildtype	wildtype	0.54576	3650.22	124.922	411.618	1017.49	10361	422.236	1560.9	1118.68	0.813501	0.593241	0.550388	0.60774	0.132962	0.0844447	0.535812	0.321658	0.120053	0.194464	-0.21067	-0.0774551	0.0758102	0.120267	0.0940288	0.173671	0.267008	0.0486238	0.194927	0.362585	0.348886	-0.0496094	0.151465	-0.196408
TCGA.69.7763	Luad	T1	N0	M0	Stage IA	C4	69	Male	0	22.67	0	22.67	MUT	wildtype	NA	1400.33	67.3858	1369	883.7	2059.41	1071.08	1613.12	3573.81	0.7808	0.694062	0.621526	0.619454	0.046028	0.137685	0.543456	0.334679	0.166966	0.26483	-0.0799482	0.106341	0.0372125	0.204512	0.154286	0.131826	0.290089	0.0862838	0.252231	0.358487	0.377484	0.0480182	0.271468	-0.138869
TCGA.69.7765	Luad	T4	N0	MX	[Discrepancy]	C4	56	Male	0	5.42	0	5.42	wildtype	wildtype	NA	1749.69	170.412	901.997	634.207	7806.49	906.367	822.722	2747.19	0.757075	0.650608	0.654593	0.633974	0.17582	0.166103	0.584713	0.42602	0.199366	0.293655	-0.0204257	0.143552	0.142268	0.273687	0.203795	0.184268	0.303641	0.135655	0.291381	0.414427	0.40828	0.0660594	0.354306	-0.128887
TCGA.69.7973	Luad	T2	N0	M0	Stage IB	C4	42	Female	0	7.56	0	7.56	NA	NA	NA	1292.38	81.7898	899.946	1075.14	2107.44	727.336	1353.53	1476.6	0.908901	0.588009	0.531726	0.600541	0.194602	0.117104	0.521811	0.296587	0.147209	0.215566	-0.105125	0.0176963	0.119958	0.126949	0.138097	0.218083	0.241279	0.0328412	0.218791	0.380166	0.34507	0.0405233	0.217323	-0.131551
TCGA.69.7974	Luad	T2	N2	MX	Stage IIIA	C4	54	Female	0	6.04	0	6.04	NA	NA	NA	1759.07	170.47	810.908	719.501	3483.17	1167.13	1514.24	1555.39	0.77909	0.679661	0.693824	0.663852	0.267024	0.182993	0.569157	0.379785	0.201039	0.375959	-0.053654	0.126271	0.112895	0.379769	0.191338	0.188073	0.321251	0.149614	0.295828	0.419531	0.389316	0.134132	0.446146	-0.125444
TCGA.69.7978	Luad	T2	N1	MX	Stage IIB	C2	59	Male	0	4.4	0	4.4	NA	NA	NA	1971.76	268.662	852.051	1177.87	3569.6	1320.11	1482.18	3742.77	0.897366	0.681677	0.738168	0.674101	0.289638	0.272495	0.586411	0.423964	0.178096	0.404935	0.0357569	0.22289	0.121554	0.464866	0.250347	0.136665	0.337396	0.18771	0.306524	0.373158	0.408242	0.100312	0.536112	-0.121648
TCGA.69.7979	Luad	T2	N0	MX	Stage IB	C2	71	Female	0	13.4	0	13.4	NA	NA	NA	1129.02	96.5497	609.162	875.326	595.535	239.78	1995.36	2683.1	1.06574	0.478237	0.536582	0.575239	0.0655422	0.0932297	0.543274	0.293258	0.0965982	0.220836	-0.217205	-0.0237671	0.0230217	0.144213	0.105229	0.133465	0.233112	0.057017	0.248434	0.331853	0.372758	-0.0444543	0.220581	-0.156815
TCGA.69.7980	Luad	T1	N0	M0	Stage I	C4	70	Female	0	13.5	0	13.5	wildtype	wildtype	0.44161	1952.08	96.7618	1780.6	846.972	3417.9	918.013	1238.61	3525.68	0.704097	0.727913	0.671313	0.660454	0.135903	0.17299	0.575447	0.327053	0.164935	0.341916	-0.0966065	0.0708709	0.0264712	0.235341	0.16164	0.102985	0.270764	0.0875635	0.282948	0.353062	0.38538	0.0616223	0.338733	-0.224224
TCGA.69.8253	Luad	T1	N1	MX	Stage IIA	C4	59	Female	0	13.99	0	13.99	NA	NA	NA	4079.96	33.4282	622.851	1012.56	2065.12	339.711	2105.12	5031.95	1.24423	0.568272	0.566756	0.569451	0.0919426	0.175998	0.539113	0.312225	0.155878	0.254201	-0.0268147	0.06723	-0.0165589	0.172564	0.148497	0.108315	0.212524	0.0500164	0.28011	0.366782	0.366321	0.0184463	0.2545	-0.105381
TCGA.69.8254	Luad	T2	[Not Available]	[Not Available]	[Not Available]	C3	85	Male	0	13.44	0	13.44	NA	NA	0.38618	3753.92	104.091	642.51	995.632	3464.78	897.447	1194.71	1874.62	0.866737	0.664533	0.704252	0.626783	0.121671	0.16742	0.551259	0.361419	0.166736	0.313529	-0.00527159	0.100375	0.0378454	0.243744	0.183847	0.179281	0.27605	0.0883651	0.279966	0.41117	0.369337	0.0305425	0.32602	-0.126483
TCGA.69.8255	Luad	T1	N0	M0	Stage IA	C2	71	Male	0	4.24	0	4.24	NA	NA	-0.26687	354.23	234.119	594.452	1423.3	1290.43	1214.42	1570.6	2510.68	1.09174	0.643966	0.628705	0.655385	0.333084	0.37549	0.5431	0.352422	0.139888	0.303116	-0.0340258	0.135638	0.130771	0.197786	0.139589	0.181332	0.276665	0.112039	0.256239	0.28572	0.351124	0.045331	0.367593	-0.113851
TCGA.69.A59K	Luad	T3	N0	M0	Stage IIB	C4	60	Female	0	19.42	0	19.42	NA	NA	0.073654	1248.46	87.9459	734.932	979.705	1476.63	495.08	1859.16	1666.05	1.05617	0.592832	0.624264	0.622053	0.155767	0.145966	0.521923	0.346338	0.161385	0.289757	-0.0532265	0.168583	0.0633629	0.251565	0.142975	0.0595941	0.237322	0.090231	0.258582	0.368256	0.382319	0.00822379	0.30808	-0.170749
TCGA.70.6722	Lusc	T3	N1	M0	Stage IIIA	C1	47	Male	0	12.06	1	9.63	wildtype	wildtype	0.12391	1672.57	190.128	1076.97	1195.74	5949.69	1460.51	1199.02	3499.72	0.707198	0.683457	0.707145	0.674239	0.210719	0.149892	0.549616	0.398366	0.174713	0.328354	-0.0577453	0.122232	0.101654	0.346847	0.196489	0.130508	0.309702	0.136981	0.267489	0.377461	0.373764	0.0551017	0.387982	-0.166218
TCGA.70.6723	Lusc	T3	N0	M0	Stage IIA	C1	65	Male	0	12.32	1	10.25	wildtype	wildtype	NA	843.527	1188.58	408.002	1682.72	21069.3	737.258	871.814	2955.15	1.24333	0.611732	0.514181	0.626893	0.179516	0.111998	0.442468	0.315311	0.125104	0.165838	-0.279707	-0.11217	0.11641	0.0305709	0.0780192	0.216235	0.196161	0.0857413	0.152409	0.347431	0.322152	-0.0859388	0.0886823	-0.243085
TCGA.71.6725	Luad	T2	N0	M0	Stage IB	C2	48	Female	0	8.41	1	5.39	wildtype	wildtype	NA	809.394	146.652	704.242	915.795	552.909	429.347	1082.73	1802.26	0.706382	0.628092	0.600388	0.59526	0.0373644	0.0836137	0.590048	0.309235	0.107535	0.192164	-0.212497	0.0131616	0.0264729	0.135287	0.0926827	0.0992972	0.282149	0.0211531	0.233048	0.312245	0.350236	0.00144545	0.251778	-0.124336
TCGA.73.4659	Luad	T2	N2	M0	Stage IIIA	C3	66	Male	1	23.36	1	10.38	wildtype	wildtype	NA	1861.6	75.3165	476.582	770.042	1970.25	349.367	1707.17	2082.07	1.18061	0.535161	0.546542	0.582878	0.147513	0.114883	0.543617	0.395379	0.170872	0.258813	-0.161133	0.0388962	0.0866727	0.308758	0.145177	0.197632	0.274683	0.0834455	0.274941	0.404354	0.396362	0.113946	0.36451	-0.0220046
TCGA.73.4662	Luad	T1	N0	M0	Stage IA	C3	65	Female	0	82.62	1	0.69	wildtype	wildtype	0.63341	2243.92	155.893	457.13	869.484	2007.15	631.308	1362.71	3874.11	0.692188	0.659232	0.645258	0.630493	0.165497	0.217043	0.580421	0.360978	0.149627	0.307866	0.0151813	0.171937	0.0628591	0.304796	0.176251	0.121421	0.264341	0.0765004	0.265031	0.368078	0.392252	0.0487932	0.368512	-0.158661
TCGA.73.4666	Luad	T1	N0	M1	Stage IV	C4	52	Female	0	26.28	0	26.28	NA	NA	0.73255	1212.6	119.977	499.528	662.014	5374.58	957.304	2109.54	1432.43	1.20159	0.658077	0.73906	0.689299	0.330312	0.314994	0.565633	0.416957	0.167792	0.367287	-0.104665	0.14818	0.0942453	0.366324	0.209568	0.166853	0.296418	0.149648	0.335483	0.387983	0.3571	0.0921688	0.478833	-0.0983292
TCGA.73.4668	Luad	T2	N1	M0	Stage IIB	C4	66	Female	0	15.34	1	9.26	NA	NA	0.12301	771.956	191.39	233.456	534.809	2735.79	352.276	1137.27	2020.17	0.74636	0.490883	0.528522	0.564901	0.128419	0.105882	0.583057	0.328329	0.159215	0.240165	-0.143999	0.0331123	0.106508	0.202344	0.151341	0.136047	0.281584	0.102411	0.262215	0.433648	0.378133	-0.0308794	0.264612	-0.120661
TCGA.73.4670	Luad	T2	N0	M1	Stage IV	C4	69	Female	0	4.3	0	4.3	NA	NA	0.63589	444.171	457.565	299.03	495.832	1809.48	360.257	1623.34	1283.04	1.16342	0.558807	0.533859	0.586395	0.210284	0.116591	0.532818	0.336873	0.149551	0.219468	-0.153114	-0.00154498	0.0849629	0.188818	0.144139	0.115858	0.250192	0.0619632	0.277885	0.340625	0.34793	0.0380266	0.325761	0.0264815
TCGA.73.4676	Luad	T2	N1	M0	Stage IIA	C4	45	Male	1	9.23	NA	NA	wildtype	MUT	0.56867	1143.54	133.509	440.106	622.164	2747.76	331.926	1493.93	963.061	1.15934	0.49961	0.561857	0.585667	0.236932	0.135317	0.547342	0.372335	0.180479	0.265767	-0.166295	0.0608452	0.0746792	0.255382	0.170872	0.170893	0.255758	0.100316	0.302585	0.43469	0.361274	0.0486166	0.284916	-0.096734
TCGA.73.4677	Luad	T2	N0	M0	[Discrepancy]	C3	74	Male	1	1.25	NA	NA	NA	NA	-0.11145	1792.27	20.5276	391.76	632.598	981.568	238.815	1237.15	1812.5	1.25403	0.518031	0.569057	0.560426	0.0760417	0.156097	0.547059	0.338353	0.184326	0.23864	-0.0748264	0.0762903	0.0175935	0.212047	0.156096	0.148163	0.2434	0.0660791	0.247238	0.359747	0.358679	0.054557	0.302455	-0.0974362
TCGA.73.7498	Luad	T1	N0	M0	Stage IA	C4	58	Female	0	39.06	0	39.06	MUT	MUT	0.21423	1895.61	51.2401	497.411	1025.62	1038.43	361.406	1470.7	3543.74	1.15639	0.527782	0.579567	0.550275	-0.0245733	0.144507	0.583261	0.27994	0.134721	0.259864	-0.0503348	0.0685694	0.0183532	0.205596	0.133904	0.122322	0.262002	0.0592389	0.238232	0.34025	0.390284	0.061054	0.322509	-0.155323
TCGA.73.7499	Luad	T2	N0	M0	Stage IB	C1	81	Female	1	50.3	1	47.54	wildtype	wildtype	0.024449	782.453	159.355	611.638	505.64	3657.65	735.183	3544.85	548.971	0.919731	0.719077	0.721284	0.679267	0.233277	0.35166	0.58693	0.299197	0.140307	0.309273	-0.00325474	0.107511	0.0431209	0.269595	0.19633	0.105311	0.30431	0.0974076	0.302825	0.357826	0.353597	0.0385973	0.455826	-0.141815
TCGA.73.A9RS	Luad	T3	N0	M0	Stage IIB	C2	41	Male	1	11.17	1	3.52	NA	NA	-0.045081	266.725	294.894	300.176	914.613	1510.56	138.204	1510.56	3683.98	0.951192	0.596452	0.520796	0.593108	0.20663	0.163143	0.520803	0.233527	0.133484	0.196768	-0.182354	-0.0119467	0.0570886	0.0720215	0.0677131	0.0917821	0.196502	0.0231327	0.194468	0.297798	0.314847	-0.00487787	0.198494	-0.137373
TCGA.75.5122	Luad	T2	N0	M0	Stage IB	C3	[Not Available]	Male	1	[Not Available]	NA	NA	wildtype	wildtype	-0.15048	2484.45	343.558	689.655	480.643	5931.88	1270.15	1323.46	1626.4	0.771212	0.748661	0.782796	0.703658	0.369689	0.434186	0.60697	0.418525	0.270814	0.477671	0.0081435	0.211914	0.159908	0.503214	0.296571	0.190373	0.363138	0.214901	0.386543	0.415201	0.429739	0.23695	0.61059	-0.0630658
TCGA.75.5125	Luad	T2	N1	M0	Stage IIB	C3	[Not Available]	Male	1	66.59	1	57.56	NA	NA	0.023341	1212.89	116.495	400	744.845	3064.43	1190.21	1423.71	1525.77	0.655527	0.648781	0.709653	0.670518	0.267783	0.229154	0.573614	0.413752	0.190205	0.358141	-0.0845919	0.137165	0.105193	0.347208	0.176589	0.125797	0.293555	0.127233	0.306403	0.394185	0.394719	0.0607572	0.45077	-0.128874
TCGA.75.5126	Luad	T3	N2	M0	Stage IIIA	C4	[Not Available]	Female	0	[Not Available]	0	NA	wildtype	wildtype	1.0225	2012.74	164.809	650.478	583.599	5259.55	1122.61	1756.37	1343.95	0.753517	0.726418	0.723102	0.676931	0.281496	0.240199	0.57849	0.479262	0.184209	0.365506	-0.0931417	0.125595	0.106569	0.454915	0.244906	0.18784	0.345809	0.17376	0.363746	0.441942	0.428075	0.211038	0.522778	0.0099217
TCGA.75.5146	Luad	T2	N0	M0	Stage IB	C3	[Not Available]	Male	0	77.79	1	58.25	MUT	wildtype	NA	1535.79	138.2	469.171	559.887	1384.83	415.308	2500.35	1458.54	0.89021	0.589203	0.587203	0.577678	0.13295	0.218775	0.560397	0.293836	0.194544	0.271138	0.0246653	0.111391	0.0354685	0.206216	0.184583	0.179762	0.248179	0.0603146	0.25624	0.393661	0.369777	0.0499988	0.301082	-0.122347
TCGA.75.5147	Luad	T2	N0	M0	Stage IB	C1	[Not Available]	Female	0	43.79	0	43.79	wildtype	wildtype	-0.057663	1505.46	193.158	1399.29	728.104	3469.18	1151.28	3201.12	1408.73	0.809178	0.781365	0.689194	0.706593	0.211635	0.203887	0.554273	0.379892	0.160982	0.265687	-0.0485311	0.081016	0.0457462	0.310033	0.196746	0.145313	0.290461	0.0735912	0.298495	0.421751	0.40043	0.0510632	0.409798	-0.167953
TCGA.75.6206	Luad	T2	N0	M0	Stage IB	C3	[Not Available]	Male	0	85.09	0	85.09	NA	NA	NA	2032.1	64.8206	703.587	1236	1539.96	478.918	1148.52	3908.75	1.07894	0.587673	0.583551	0.583005	-0.00445724	0.106823	0.56002	0.339906	0.168617	0.260084	-0.16059	0.0834188	-0.0151555	0.232436	0.155585	0.130002	0.259873	0.0808182	0.269478	0.359753	0.387084	0.0806036	0.310233	-0.112911
TCGA.75.6207	Luad	T2	N2	M0	Stage IIIA	C3	[Not Available]	Male	1	[Not Available]	NA	NA	wildtype	wildtype	0.24435	1812.31	249.67	422.857	737.143	3287.91	989.451	2011.87	1911.65	0.919182	0.608242	0.589508	0.613474	0.138364	0.160376	0.524526	0.36873	0.118367	0.264356	-0.135538	0.0299345	0.0492124	0.230562	0.127153	0.124059	0.235262	0.0669953	0.235306	0.372099	0.333248	0.00814617	0.2714	-0.15252
TCGA.75.6211	Luad	T2	N0	M0	Stage IB	C2	[Not Available]	Female	1	[Not Available]	NA	NA	wildtype	MUT	NA	248.521	165.68	548.323	2061.14	849.441	168.31	515.45	1767.92	1.25072	0.52704	0.541048	0.588006	0.192243	0.17995	0.505566	0.298019	0.176299	0.18657	-0.0680757	0.0541897	0.102179	0.178002	0.0973144	0.145459	0.265952	0.0480948	0.228637	0.38482	0.354193	0.00777989	0.204398	-0.130108
TCGA.75.6212	Luad	T2	N1	M0	Stage IIB	C1	[Not Available]	Female	1	49.8	1	44.02	wildtype	wildtype	-0.034204	2446.69	49.8846	477.022	932.999	4018.05	656.295	1410.8	1422.49	0.785169	0.598908	0.645428	0.603248	0.125351	0.181081	0.59126	0.386601	0.225839	0.332603	0.118788	0.204119	0.076881	0.287172	0.195315	0.108444	0.286302	0.0970015	0.33611	0.39826	0.420531	0.12008	0.426009	-0.116453
TCGA.75.6214	Luad	T2	N2	M0	Stage IIIA	C2	[Not Available]	Female	1	36.63	1	13.76	wildtype	wildtype	0.29171	1362.99	147.597	637.765	1475.97	6092.48	875.864	1582.57	2363.07	0.733871	0.605641	0.618569	0.625611	0.111427	0.0856909	0.540458	0.325075	0.0942786	0.258149	-0.237823	-0.0302622	0.0937011	0.12471	0.120746	0.134704	0.246123	0.0915138	0.2387	0.401198	0.379515	-0.044896	0.226116	-0.006246
TCGA.75.7025	Luad	T2	N0	M0	Stage IB	C3	[Not Available]	Male	0	108.57	1	48.65	wildtype	wildtype	0.013707	2434.57	77.534	644.478	972.39	4189.86	712.557	1321.1	2366.87	0.720441	0.700748	0.688789	0.635194	0.0120399	0.161605	0.609776	0.335023	0.181902	0.331558	0.0249441	0.123596	0.0255553	0.262892	0.174909	0.0954426	0.302634	0.0799359	0.293822	0.389589	0.416878	0.0566614	0.345823	-0.143948
TCGA.75.7027	Luad	T2	N0	M0	Stage IB	C2	[Not Available]	Male	0	100.49	1	96.88	wildtype	MUT	NA	468.153	121.309	274.754	936.016	1616.68	302.837	1156.92	2857.85	1.23736	0.484164	0.552275	0.57285	0.198411	0.130147	0.57226	0.311374	0.200648	0.224753	-0.105722	0.022013	0.0895084	0.129816	0.109628	0.190359	0.238145	0.0880393	0.229962	0.356152	0.376869	0.0394944	0.199879	-0.144839
TCGA.75.7030	Luad	T3	N0	M0	Stage IIB	C1	[Not Available]	Male	0	[Not Available]	0	NA	wildtype	wildtype	0.20317	1759.38	70.8333	561.458	846.875	2917.71	491.667	1056.25	1697.92	0.758615	0.615208	0.675091	0.599378	0.115276	0.170337	0.58129	0.365088	0.171525	0.338612	0.0645686	0.108961	0.108629	0.227581	0.217087	0.149163	0.316294	0.11114	0.291452	0.402329	0.412913	0.0788406	0.275103	-0.110799
TCGA.75.7031	Luad	T2	N0	M0	Stage IB	C3	[Not Available]	Female	0	[Not Available]	0	NA	MUT	wildtype	0.1158	676.344	91.3978	411.828	897.85	1660.22	1054.84	1539.78	3083.87	1.21788	0.614274	0.628823	0.62119	0.185242	0.264236	0.545176	0.326571	0.147474	0.290519	-0.116791	0.0425805	0.13914	0.252871	0.138878	0.156968	0.25413	0.0472734	0.298704	0.408653	0.361579	0.0371276	0.320332	-0.146429
TCGA.77.6842	Lusc	T2	N1	M0	Stage IIB	C4	79	Male	1	29.53	1	6.6	NA	NA	-0.039292	1719.13	317.753	1255.57	1447.68	2583.62	2114.49	1157.38	3638.51	0.613254	0.642859	0.701243	0.664251	0.337193	0.277935	0.541047	0.341577	0.19657	0.351491	0.0163402	0.100874	0.106292	0.314293	0.221274	0.235184	0.279136	0.197263	0.314587	0.341888	0.362177	0.0901538	0.41904	-0.199237
TCGA.77.6843	Lusc	T1	N1	M0	Stage IIA	C2	74	Male	1	73.06	NA	NA	NA	NA	NA	176.653	8.8771	199.734	1168.22	5032.85	237.017	1371.95	3994.23	1.15677	0.394995	0.439729	0.529836	0.0439613	0.0789649	0.487467	0.323429	0.174555	0.111211	-0.220444	-0.101666	0.108499	0.142052	0.0612519	0.11867	0.152924	0.0412675	0.195751	0.34733	0.364384	-0.103078	0.0657115	-0.280005
TCGA.77.6844	Lusc	T3	N1	M0	Stage IIIA	C4	74	Male	1	75.03	1	58.74	NA	NA	0.7429	1218.01	147.411	214.324	1191.18	6804.7	538.018	957.156	4402.98	0.784332	0.54688	0.58634	0.599949	0.151975	0.136319	0.523531	0.313063	0.175673	0.230478	-0.136611	0.0314887	0.0884988	0.115197	0.104369	0.124736	0.260491	0.0492482	0.206088	0.392003	0.338998	0.0120443	0.22201	-0.232454
TCGA.77.6845	Lusc	T3	N0	M0	Stage IIB	C4	69	Male	1	23.26	NA	NA	NA	NA	NA	489.369	238.411	169.048	1131.75	10587	72.8477	2482.75	3290	1.26936	0.374721	0.419583	0.517901	0.120822	0.0730473	0.466688	0.323391	0.115778	0.0869366	-0.223753	-0.131658	0.177368	0.0281039	0.055866	0.131852	0.193837	0.0497068	0.170698	0.34965	0.32595	-0.0806099	0.112155	-0.2749
TCGA.77.7138	Lusc	T2	N0	M0	Stage IB	C3	67	Male	1	11.17	NA	NA	NA	NA	0.17471	1079.27	156.567	715.689	795.938	5145.1	917.131	1930.89	3514.9	0.615706	0.601966	0.54853	0.630886	0.191439	0.123692	0.506053	0.304698	0.16914	0.220609	-0.174396	-0.0296191	0.114257	0.20253	0.0948731	0.102332	0.214978	0.0746225	0.238941	0.369336	0.334515	-0.0558817	0.242711	-0.104211
TCGA.77.7139	Lusc	T2	N1	M0	Stage IIB	C4	56	Male	0	139.98	0	139.98	NA	NA	NA	288.359	11.036	911.712	787.113	5024.92	867.568	1138.84	1643.29	1.21129	0.655542	0.531337	0.629882	0.202884	0.184297	0.512419	0.344439	0.239748	0.187528	-0.115202	0.0265842	0.119479	0.0776743	0.0852513	0.0936208	0.223581	0.0823583	0.199621	0.316365	0.364497	-0.0407796	0.175878	-0.225583
TCGA.77.7140	Lusc	T2	N1	M0	Stage IIB	C1	69	Female	1	20.76	1	8.21	NA	NA	0.069168	437.535	86.1585	245.739	917.775	3407.38	188.425	657.801	2521.45	1.22577	0.444028	0.472935	0.567062	0.163138	0.155424	0.493536	0.302778	0.141191	0.17716	-0.26922	-0.111319	0.172372	0.119751	0.0999048	0.16647	0.196836	0.0779834	0.217598	0.378787	0.372024	-0.034844	0.191252	-0.199188
TCGA.77.7141	Lusc	T2	N0	M0	Stage IB	C4	64	Male	0	0.49	0	0.49	NA	NA	NA	321.274	24.3126	1214.47	1098.99	6446.31	1156.3	902.171	5231.55	1.18918	0.601167	0.536989	0.613774	0.1352	0.106458	0.480423	0.342088	0.252333	0.153314	-0.158915	0.000905875	0.132691	0.137621	0.0824574	0.106804	0.224091	0.0370549	0.199335	0.371312	0.37264	-0.0458325	0.130258	-0.258523
TCGA.77.7142	Lusc	T2	N0	M0	Stage IB	C4	59	Female	0	73.16	0	73.16	NA	NA	NA	768.706	23.9875	1138.11	1664.36	5917.89	1000.09	986.438	3917.34	0.854624	0.58731	0.569893	0.630319	0.194901	0.0973528	0.51324	0.381162	0.238286	0.195536	-0.210713	0.0298133	0.113073	0.202994	0.138629	0.185052	0.241827	0.0839945	0.200285	0.343003	0.377702	0.0329485	0.190132	-0.19217
TCGA.77.7335	Lusc	T4	N2	M0	Stage IIIB	C3	62	Female	1	70.07	NA	NA	NA	NA	NA	892.002	173.318	1082.91	559.7	7554.32	1429.55	993.647	1324.65	0.840575	0.760957	0.769544	0.700696	0.276733	0.351771	0.56394	0.41171	0.208409	0.363864	-0.0526309	0.155322	0.153149	0.325068	0.24826	0.193712	0.357936	0.165246	0.294172	0.379272	0.412572	0.129473	0.50618	-0.203494
TCGA.77.7337	Lusc	T2	N1	M0	Stage IIB	C4	65	Male	1	106.87	NA	NA	NA	NA	NA	1331.06	488.113	222.923	1206.99	7451.21	632.297	934.299	1340.61	0.864725	0.544143	0.589058	0.6282	0.204734	0.159891	0.547899	0.409396	0.208069	0.272815	-0.153653	0.0284717	0.186122	0.233016	0.157763	0.210832	0.283842	0.14356	0.232484	0.383473	0.397381	0.0356162	0.315727	-0.104154
TCGA.77.7338	Lusc	T2	N0	M0	Stage IB	C2	64	Male	1	0.16	NA	NA	NA	NA	NA	978.402	277.898	365.731	1343.05	5910.37	389.129	985.601	3149.75	1.10325	0.476098	0.541482	0.571207	0.183964	0.123175	0.535505	0.414174	0.220759	0.250761	-0.131334	0.0645382	0.143719	0.267352	0.165897	0.169825	0.248666	0.118564	0.257407	0.384052	0.395437	0.0425697	0.33143	-0.147521
TCGA.77.7463	Lusc	T2	N0	M0	Stage IB	C4	75	Male	1	46.75	NA	NA	NA	NA	NA	609.218	493.118	129.044	763.747	6046.47	133.899	833.326	1115.69	1.11064	0.37798	0.499097	0.549107	0.219854	0.147877	0.493621	0.326646	0.191679	0.201636	-0.164836	-0.0386013	0.0860213	0.140807	0.0940396	0.177647	0.201296	0.0903496	0.229875	0.399764	0.355502	-0.00730881	0.236832	-0.110437
TCGA.77.7465	Lusc	T2	N1	M0	Stage IIA	C2	58	Male	0	32.52	0	32.52	NA	NA	NA	1017.38	284.078	566.549	872.326	3545.15	829.332	756.203	1082.47	0.663661	0.615429	0.652991	0.662125	0.354704	0.29736	0.557638	0.311767	0.168301	0.303691	-0.0600574	0.101137	0.154265	0.243539	0.190345	0.250966	0.278492	0.144671	0.271283	0.31935	0.357837	0.0639045	0.37738	-0.266186
TCGA.77.8007	Lusc	T2	N1	M0	Stage IIB	C2	68	Male	1	6.5	1	4.57	NA	NA	NA	1728.66	160.085	1034.95	705.71	2990.93	929.296	2161.95	2738.26	0.795024	0.666595	0.682663	0.656891	0.241092	0.21925	0.573538	0.414776	0.172729	0.346346	-0.0792054	0.147871	0.123255	0.421685	0.197283	0.101205	0.314081	0.144777	0.294774	0.34223	0.37189	0.0955229	0.462802	-0.0936019
TCGA.77.8008	Lusc	T2	N0	M0	Stage IB	C4	68	Male	1	86.7	NA	NA	NA	NA	NA	1775.86	150.968	527.396	897.202	6507.53	699.884	1525.58	3118.03	0.694203	0.626238	0.657829	0.619741	0.127625	0.117216	0.589379	0.399926	0.208114	0.328726	-0.0973146	0.10398	0.122597	0.350287	0.213172	0.0826217	0.300357	0.157922	0.262433	0.380568	0.431243	0.0946834	0.442633	-0.126855
TCGA.77.8009	Lusc	T2	N1	M0	Stage IIB	C4	68	Male	1	55.68	1	19.94	NA	NA	NA	1021.7	18.9831	260.679	1116.61	8650.2	694.918	1762.38	3429.16	1.19891	0.61598	0.552552	0.631565	0.190075	0.0926666	0.500746	0.343638	0.204144	0.203409	-0.247503	-0.0460967	0.106986	0.210963	0.118969	0.191632	0.244731	0.0851172	0.203166	0.283068	0.356393	0.00127916	0.171821	-0.260737
TCGA.77.8128	Lusc	T2	N2	M0	Stage IIIA	C2	60	Male	1	37.78	NA	NA	NA	NA	NA	425.899	10.8856	2533.62	1085.84	4141.51	103.413	1059.53	2427.49	1.13138	0.405337	0.414824	0.534453	0.0983613	0.0870721	0.503135	0.325653	0.19512	0.132592	-0.262118	-0.130468	0.146125	0.0372145	0.0945104	0.108828	0.211845	0.0677356	0.14679	0.323747	0.374281	-0.0592652	0.0459984	-0.293421
TCGA.77.8130	Lusc	T2	N1	M0	Stage IIB	C4	69	Male	0	156.54	1	146.88	NA	NA	0.80366	1392.44	126.467	297.262	516.297	3760.1	422.425	1309	1965.45	0.733412	0.543659	0.564759	0.580373	0.109077	0.083843	0.555353	0.350156	0.181804	0.24069	-0.183009	-0.0290069	0.0477625	0.190918	0.130136	0.121011	0.227292	0.104965	0.206323	0.31038	0.402718	-0.0106195	0.193678	-0.131283
TCGA.77.8131	Lusc	T2	NX	M0	Stage IB	C4	72	Male	1	12.58	NA	NA	NA	NA	-0.038157	2032.55	194.598	700.139	672.438	4772.16	1455.68	2333.1	1245.15	0.757209	0.756129	0.752943	0.699316	0.249545	0.288128	0.572802	0.428163	0.211782	0.414133	0.0393397	0.183072	0.117637	0.433228	0.246617	0.148338	0.307198	0.174563	0.339447	0.42654	0.459072	0.138673	0.570634	-0.0387584
TCGA.77.8133	Lusc	T1	N1	M0	Stage IIA	C2	74	Male	1	53.88	NA	NA	NA	NA	NA	678.804	76.6304	575.543	1006.52	3354.35	371.739	1326.09	1896.2	0.99034	0.565756	0.624857	0.618464	0.262322	0.213209	0.535925	0.328373	0.208508	0.298653	0.259797	0.294011	0.167573	0.209677	0.164705	0.132087	0.241207	0.10538	0.23886	0.353152	0.412998	0.0423881	0.321198	-0.27669
TCGA.77.8138	Lusc	T2	N0	M0	Stage IB	C4	74	Male	1	17.71	1	9.49	NA	NA	NA	1860.18	271.173	425.779	704.315	3877.41	662.596	1350.35	1665.69	0.985508	0.631955	0.650252	0.637508	0.15732	0.127503	0.560782	0.351819	0.177814	0.262944	-0.121151	0.0320419	0.0824939	0.284833	0.158174	0.138193	0.281388	0.14232	0.281946	0.380563	0.418844	0.0503307	0.327571	-0.168441
TCGA.77.8139	Lusc	T3	N0	M0	Stage IIB	C2	72	Male	0	104.01	0	104.01	NA	NA	NA	1281.81	250.155	473.619	1154.56	4653.63	374.302	865.922	968.343	0.756369	0.541136	0.55976	0.611301	0.137021	0.148903	0.538762	0.355606	0.111895	0.214811	-0.0533144	0.0703941	0.141072	0.0902659	0.116455	0.0972504	0.262896	0.0919848	0.188055	0.37224	0.380057	-0.0364866	0.225402	-0.248343
TCGA.77.8140	Lusc	T2	N1	M0	Stage IIB	C4	66	Female	1	11.53	NA	NA	NA	NA	0.48711	2323.02	132.808	242.356	1003.94	6205.21	436.691	1237.29	1339.34	0.751428	0.402249	0.484099	0.531046	0.122787	0.0921557	0.483977	0.289407	0.101869	0.196159	-0.0992178	-0.0172738	0.104308	0.0164869	0.0883633	0.117447	0.20165	0.00540159	0.191214	0.36034	0.384	-0.0674407	0.112484	-0.182035
TCGA.77.8143	Lusc	T2	N2	M0	Stage IIIA	C4	76	Male	1	26.38	NA	NA	NA	NA	NA	555.106	384.904	353.25	628.509	5257.91	409.678	1531.36	2186.48	0.882201	0.527415	0.524284	0.598576	0.190923	0.172293	0.495733	0.286867	0.152599	0.200441	-0.159724	0.0158019	0.058444	0.146817	0.0675409	0.100362	0.195241	0.0258846	0.240516	0.351941	0.349224	-0.0577895	0.232724	-0.196893
TCGA.77.8144	Lusc	T2	N0	M0	Stage IB	C2	70	Male	0	27.37	0	27.37	NA	NA	NA	784.459	428.307	221.092	1044.87	6589.73	760.87	2181.31	2397.32	0.882965	0.507706	0.519904	0.595931	0.22626	0.146048	0.524078	0.29735	0.162075	0.216381	-0.215048	-0.0820145	0.0974794	0.158823	0.110515	0.142076	0.175734	0.0678334	0.20084	0.366941	0.361917	-0.053685	0.23821	-0.107987
TCGA.77.8148	Lusc	T3	N1	M0	Stage IIIA	C4	68	Male	0	66.46	0	66.46	NA	NA	-0.13614	596.601	329.745	354.108	791.501	4409.63	400	1219.83	1835.13	1.05746	0.490687	0.524284	0.592441	0.181849	0.137282	0.514977	0.324285	0.174535	0.214212	-0.162573	0.00555721	0.10948	0.168307	0.133509	0.134788	0.22658	0.114242	0.208877	0.331258	0.336109	-0.0300735	0.191018	-0.328408
TCGA.77.8150	Lusc	T3	N1	M0	Stage IIIA	C2	64	Male	1	54.37	1	47.83	NA	NA	0.80717	705.436	24.0202	620.733	1022.76	3614.41	324.905	791.403	2309.73	1.17039	0.539254	0.594611	0.613367	0.277848	0.197574	0.551509	0.33125	0.214749	0.284275	-0.0804161	0.028197	0.109381	0.170538	0.150552	0.172859	0.252853	0.116166	0.229616	0.366316	0.383932	-0.021877	0.273596	-0.21475
TCGA.77.8153	Lusc	T2	N0	M0	Stage IB	C3	77	Female	0	65.44	0	65.44	NA	NA	NA	514.948	158.247	243.814	819.588	6493.3	63.9175	1182.99	3374.74	1.28124	0.326388	0.359778	0.504834	0.166851	0.083667	0.457374	0.309058	0.149985	0.127463	-0.146418	-0.101225	0.12613	-0.00794602	0.0629676	0.198306	0.192535	0.0895905	0.135155	0.339844	0.340364	-0.0972766	0.142851	-0.236991
TCGA.77.8154	Lusc	T1	N0	M0	Stage IA	C4	67	Male	0	60.48	0	60.48	NA	NA	0.05449	606.061	442.58	468.687	1440.25	9512.35	122.455	1121.37	2492	0.957239	0.457503	0.431469	0.54424	0.0973958	0.094163	0.499695	0.317716	0.156658	0.0951327	-0.192586	-0.106098	0.0351798	0.00166243	0.0800482	0.151159	0.199343	0.0526754	0.195291	0.405437	0.337638	-0.0672769	0.107908	-0.262659
TCGA.77.8156	Lusc	T2	N0	M0	Stage IB	C2	60	Male	0	36.33	0	36.33	NA	NA	-0.15953	721.716	81.9246	724.317	763.329	4857.61	421.977	1202.86	2347.2	1.1349	0.614306	0.673194	0.664017	0.268619	0.293468	0.570096	0.359663	0.183723	0.314476	0.0416099	0.143391	0.144369	0.291094	0.193289	0.166399	0.284399	0.16096	0.268388	0.395065	0.399689	0.0585271	0.405134	-0.268588
TCGA.77.A5G1	Lusc	T3	N1	M0	Stage IIIA	C4	75	Male	0	132.26	1	72.17	NA	NA	0.2312	1610.75	79.5541	490.875	913.124	2530	1034.64	2949.62	1376.02	0.557422	0.541695	0.653533	0.612745	0.15953	0.180285	0.542144	0.334645	0.194104	0.308005	-0.0362945	0.10171	0.0736237	0.247597	0.161207	0.113922	0.262466	0.111268	0.26779	0.412348	0.4665	0.0414366	0.36941	-0.11519
TCGA.77.A5G3	Lusc	T2	N1	M0	Stage IIB	C4	63	Male	0	150.13	0	150.13	NA	NA	0.22556	386.519	16.6382	388.652	1390.79	4234.22	233.362	775.171	2185.58	1.00759	0.46571	0.5255	0.585685	0.179158	0.160302	0.509981	0.322165	0.173115	0.219191	-0.227858	-0.0428523	0.146957	0.128515	0.086267	0.102658	0.233501	0.0629981	0.170217	0.27988	0.366946	-0.0544719	0.198655	-0.263918
TCGA.77.A5G6	Lusc	T2	N2	M0	Stage IIIA	C2	66	Male	1	22.27	1	12.88	NA	NA	-0.36135	590.343	28.5566	101.765	1130.32	6723.78	301.142	1632.4	3862.93	0.681907	0.401585	0.4851	0.554462	0.159441	0.0797167	0.485655	0.291381	0.150321	0.162873	-0.116117	-0.00606784	0.0590917	0.0656369	0.0809701	0.136007	0.212358	0.0226691	0.196507	0.357299	0.353995	-0.0420649	0.167704	-0.229418
TCGA.77.A5GA	Lusc	T2	N0	M0	Stage IB	C3	76	Male	0	42.05	0	42.05	NA	NA	-0.26457	780.922	125.303	283.751	693.614	5516.57	122.878	1066.29	2180.27	1.24046	0.501908	0.492777	0.560274	0.179197	0.157074	0.524455	0.328573	0.142463	0.156872	-0.10192	0.00729722	0.0807441	0.04119	0.10721	0.079946	0.191939	0.0703507	0.192345	0.388081	0.346765	-0.0295517	0.212974	-0.207491
TCGA.77.A5GF	Lusc	T2	N1	M0	Stage IIA	C4	70	Male	1	27.6	1	23.72	NA	NA	NA	291.548	247.863	1487.18	1058.88	6088.32	731.244	1122.51	3096.87	1.20781	0.679158	0.612709	0.654745	0.196063	0.187302	0.52935	0.320643	0.189522	0.187364	-0.0719989	0.0483644	0.0967113	0.142884	0.132148	0.109335	0.220926	0.0881416	0.210729	0.341885	0.3647	0.00261386	0.191675	-0.247375
TCGA.77.A5GH	Lusc	T2	N0	M0	Stage IB	C3	81	Male	0	38.83	0	38.83	NA	NA	NA	2882.33	250.937	1098.14	972.67	2711.97	1322.6	1096.99	2155.99	0.616628	0.755176	0.738102	0.699405	0.321679	0.255465	0.536785	0.3136	0.203382	0.317809	0.0235898	0.159697	0.137952	0.293148	0.235459	0.16496	0.275638	0.189924	0.304049	0.347414	0.388737	0.105096	0.434501	-0.221922
TCGA.78.7145	Luad	T4	N1	M1	Stage IV	C4	52	Female	1	27.14	1	13.86	wildtype	wildtype	NA	1364.6	200.762	505.688	857.168	5209.35	938.055	1569.44	889.173	0.763752	0.664409	0.591399	0.631394	0.164704	0.115569	0.563853	0.374525	0.159757	0.249243	-0.200119	0.0495607	0.100062	0.274092	0.163621	0.174243	0.286325	0.0782594	0.258349	0.409495	0.387333	0.0387073	0.278255	-0.124415
TCGA.78.7146	Luad	T2	N2	M0	Stage IIIA	C4	71	Female	1	5.68	NA	NA	NA	NA	NA	1380.1	302.488	611.94	787.562	2943.78	1065.17	1100.99	3106.97	1.06066	0.613158	0.612514	0.641551	0.259879	0.114217	0.539758	0.339615	0.137153	0.28447	-0.167133	0.0198677	0.0838584	0.223163	0.124166	0.0348061	0.220235	0.13041	0.275529	0.345776	0.356885	-4.36e-05	0.301657	-0.120052
TCGA.78.7147	Luad	T2	N1	M0	Stage IIB	C2	67	Female	1	19.25	1	18.99	wildtype	wildtype	0.087764	2656.58	123.243	958.559	695.249	1542.3	885.004	2302.11	1153.79	0.815223	0.675884	0.660407	0.649598	0.106806	0.163669	0.581241	0.306912	0.109341	0.224188	-0.157768	-0.0172116	0.0181472	0.143642	0.134452	0.160235	0.261903	0.0593586	0.271596	0.37807	0.37263	-0.0180552	0.255495	-0.149493
TCGA.78.7148	Luad	T2	N1	M0	Stage IIB	C2	71	Male	1	20.57	1	5.98	MUT	wildtype	NA	1854.83	114.331	442.967	679.606	2733.85	668.439	1678.28	1708.59	1.22002	0.624943	0.62123	0.611103	0.166668	0.22026	0.559147	0.316505	0.17022	0.259085	-0.11078	0.0205317	0.0649905	0.154396	0.140058	0.219776	0.242082	0.073571	0.265889	0.357194	0.363706	0.00732369	0.279762	-0.0486185
TCGA.78.7149	Luad	T4	N0	M0	Stage IIIB	C2	71	Male	0	129.43	0	129.43	wildtype	MUT	NA	843.673	24.2625	228.839	727.323	1047.15	215.605	1752.96	1931.62	1.26879	0.501645	0.5072	0.523394	-0.0209764	0.133417	0.547809	0.266781	0.163134	0.1836	-0.128012	-0.0318268	-0.0374238	0.0575562	0.124767	0.0700614	0.249882	0.0611803	0.213537	0.333437	0.348128	0.00320873	0.171082	-0.148477
TCGA.78.7150	Luad	T2	N1	M0	Stage IIB	C4	59	Male	1	21.88	1	4.57	wildtype	wildtype	NA	305.795	194.492	7147.45	1546.76	2710.84	1682.73	963.282	2485.94	1.22036	0.644869	0.579682	0.633677	0.165001	0.106984	0.532125	0.315967	0.187064	0.179738	-0.169521	-0.0466656	0.113578	0.111885	0.140829	0.211761	0.217027	0.075322	0.203139	0.34153	0.348023	-0.0119624	0.177871	-0.14007
TCGA.78.7152	Luad	T2	N0	M0	Stage IB	C4	65	Male	1	39.91	1	39.49	MUT	wildtype	NA	2622.1	65.9239	571.959	786.444	3366.76	590.529	1280.41	4036.21	0.988743	0.630763	0.642341	0.613561	0.173828	0.221629	0.561627	0.308467	0.144799	0.308954	0.0210698	0.139518	0.0755765	0.198607	0.171058	0.119975	0.281037	0.055681	0.271757	0.361533	0.372395	0.0182525	0.291185	-0.230736
TCGA.78.7153	Luad	T2	N0	M0	Stage IB	C4	65	Female	0	119.42	0	119.42	wildtype	MUT	NA	612.222	47.897	371.509	684.681	890.393	269.574	1507.53	2082.29	1.26431	0.456721	0.513622	0.531403	0.0802653	0.203352	0.547736	0.256625	0.11402	0.210265	-0.081047	0.0302211	0.0974163	0.071552	0.114425	0.174672	0.234349	0.0401888	0.209365	0.343274	0.32662	0.00565759	0.178436	-0.202596
TCGA.78.7154	Luad	T3	N2	M0	Stage IIIA	C4	72	Male	1	19.48	NA	NA	wildtype	MUT	NA	451.258	212.532	360.173	880.488	1259.12	740.586	884.655	2923.65	1.1995	0.509536	0.506929	0.581739	0.257443	0.158179	0.515573	0.381098	0.187693	0.201081	-0.124443	0.0159707	0.101658	0.147616	0.121086	0.17018	0.207643	0.116207	0.204849	0.391947	0.359057	-0.0188931	0.159379	-0.213805
TCGA.78.7155	Luad	T2	N0	M0	Stage IB	C4	68	Male	1	38.47	1	6.87	wildtype	wildtype	NA	103.009	261.574	248.264	2612.27	307.87	62.5	1217.01	2946.18	0.618537	0.237813	0.336642	0.498685	0.217403	0.108097	0.440132	0.244872	0.14339	0.155607	-0.212801	-0.0915202	0.110371	0.164801	0.076426	0.19727	0.198001	0.0409564	0.169237	0.336522	0.301672	-0.0135363	0.122028	-0.33315
TCGA.78.7156	Luad	T4	N1	M1	Stage IV	C3	62	Male	1	32.06	NA	NA	MUT	MUT	NA	1266.79	26.7413	269.279	997.512	1406.72	301.617	1258.08	2970.77	1.32441	0.484989	0.518733	0.527373	-0.00455058	0.138037	0.518916	0.274185	0.177481	0.191507	-0.219694	-0.00445894	-0.0499343	0.0667832	0.107658	0.0976691	0.211429	0.0264016	0.189847	0.328831	0.352569	-0.0260298	0.147274	-0.151017
TCGA.78.7158	Luad	T4	N2	M0	Stage IIIB	C4	59	Female	1	5.88	1	4.34	wildtype	MUT	NA	3253.53	65.1452	426.556	960.166	4831.54	578.008	1318.26	2231.95	0.873363	0.55881	0.557108	0.58522	0.0175517	0.103045	0.57334	0.283402	0.113288	0.230123	-0.223159	0.00580534	0.0944014	0.121474	0.115436	0.110317	0.256465	0.0378071	0.216095	0.349419	0.345517	-0.00765	0.226671	-0.226609
TCGA.78.7159	Luad	T1	NX	M0	Stage IA	C4	60	Female	0	64.85	0	64.85	MUT	wildtype	NA	1348.21	163.636	709.091	1019.28	1702.48	624.793	1187.88	1819.83	0.85444	0.613934	0.508623	0.585738	0.165564	0.165729	0.555701	0.341373	0.132281	0.185044	-0.0749666	0.0651567	0.0726633	0.186606	0.118674	0.211141	0.265699	0.120141	0.235734	0.378019	0.366692	0.00513194	0.283609	-0.0795562
TCGA.78.7160	Luad	T4	N2	M1	Stage IV	C4	61	Male	1	22.9	NA	NA	MUT	wildtype	NA	1609.46	89.5899	677.602	1302.84	3602.52	715.457	798.738	2421.45	1.20505	0.619222	0.66739	0.632307	0.256475	0.266466	0.562538	0.362352	0.202297	0.356955	-0.0082855	0.126606	0.0993962	0.28747	0.206747	0.24883	0.296777	0.131492	0.284992	0.396904	0.389555	0.106009	0.406836	-0.0524131
TCGA.78.7161	Luad	T3	N0	M0	Stage IIB	C4	69	Female	1	9.56	1	5.32	MUT	wildtype	NA	2479.04	117.21	866.028	906.445	3260.92	533.505	937.676	2294.22	0.935758	0.599646	0.483332	0.551714	0.0219024	0.107639	0.52766	0.250775	0.122303	0.177308	-0.220505	-0.0786997	0.0332732	0.0450442	0.0552422	0.184014	0.227438	0.0181269	0.193205	0.307068	0.328097	-0.0345396	0.16899	-0.119553
TCGA.78.7162	Luad	T1	N0	M0	Stage IA	C2	75	Male	1	104.11	1	90.01	wildtype	wildtype	NA	1702.52	63.6663	471.277	828.394	1355.29	444.2	1445.3	1845.59	1.18192	0.577693	0.622561	0.597823	0.12741	0.24864	0.546478	0.347863	0.186833	0.305321	-0.018703	0.100219	0.0251498	0.230762	0.178508	0.167256	0.283641	0.0961427	0.252268	0.388867	0.386932	0.0556229	0.306765	-0.180893
TCGA.78.7166	Luad	T2	N1	M0	Stage IIB	C3	84	Male	1	8.48	NA	NA	MUT	MUT	NA	581.81	57.0664	493.535	620.597	900.134	306.286	2361.12	2737.41	1.3072	0.577454	0.572446	0.578471	0.151032	0.20874	0.550789	0.239434	0.154686	0.222717	-0.0366821	-0.0185562	0.0272156	0.0694673	0.122727	0.129356	0.199602	0.0400734	0.23156	0.326096	0.352428	0.00490073	0.236335	-0.110632
TCGA.78.7167	Luad	T2	N0	M1	Stage IV	C2	77	Male	1	88.07	1	23.85	MUT	MUT	NA	984.844	46.0624	324.814	1043.68	842.793	260.327	1465.38	2787.82	1.31145	0.425743	0.468357	0.501828	-0.0887534	0.0970247	0.539289	0.253837	0.151727	0.176901	-0.171419	-0.018383	-0.0180896	0.0426044	0.092619	0.0855837	0.244715	0.0182563	0.217998	0.342003	0.349994	-0.00602913	0.135015	-0.151627
TCGA.78.7220	Luad	T2	N2	M0	Stage IIIA	C2	53	Female	1	26.51	1	17.44	NA	NA	NA	224.939	182.731	801.956	1650.24	540.986	705.701	1239.99	4044.27	1.26414	0.534684	0.528714	0.597205	0.186342	0.123259	0.515356	0.241196	0.199241	0.188615	-0.217952	-0.0621041	0.102611	0.109972	0.126947	0.194588	0.208314	0.0692278	0.215904	0.362305	0.36738	-0.000974791	0.185964	-0.0973979
TCGA.78.7535	Luad	T2	N0	M0	Stage IB	C2	45	Male	1	31.18	1	26.58	MUT	wildtype	NA	1777.63	60.4153	351.83	656.039	1662.49	321.978	1786.16	3038.18	0.768257	0.577677	0.570412	0.567256	0.11534	0.141812	0.587696	0.313198	0.144371	0.256684	-0.164006	0.0310993	0.0318201	0.211241	0.13956	0.1553	0.323515	0.0958757	0.318496	0.401455	0.379822	0.0812734	0.386255	-0.0751723
TCGA.78.7536	Luad	T2	N2	M0	Stage IIIA	C4	69	Male	1	8.02	1	7.59	MUT	wildtype	NA	362.105	192.184	354.683	893.106	737.772	473.167	1929.52	5257.04	0.821089	0.50773	0.597077	0.609216	0.264464	0.178834	0.523784	0.271099	0.16521	0.246837	-0.1788	0.0399774	0.119257	0.250772	0.112864	0.104549	0.263094	0.0438524	0.269441	0.482656	0.337179	0.0473798	0.375049	-0.155304
TCGA.78.7537	Luad	T2	N0	M0	Stage IB	C3	72	Male	1	53.29	NA	NA	MUT	wildtype	NA	2866.26	34.2368	401.213	640.87	1631.24	310.984	1537.09	2552.78	0.964658	0.53099	0.556888	0.548556	-0.00818335	0.145235	0.533891	0.306943	0.162562	0.249561	-0.071232	0.0237466	0.0227833	0.128538	0.146632	0.136471	0.261047	0.0487594	0.248824	0.339302	0.387634	0.0389188	0.192951	-0.215996
TCGA.78.7539	Luad	T2	N0	M0	Stage IIA	C3	75	Female	0	25.99	1	22.6	wildtype	wildtype	NA	2377.03	128.424	1058.03	582.621	7168.78	1995.29	2409.43	1319.59	0.886943	0.737249	0.709365	0.658726	0.123397	0.287431	0.599718	0.366715	0.133086	0.31575	-0.0653931	0.110246	0.0768472	0.271004	0.162081	0.110933	0.291467	0.0875999	0.305267	0.375014	0.392128	0.0724266	0.38031	-0.172333
TCGA.78.7540	Luad	T2	N0	M0	Stage IB	C1	66	Female	1	39.32	NA	NA	wildtype	wildtype	NA	1134.05	40.0994	513.339	739.685	2191.88	570.671	1522.45	1485.67	0.833787	0.66751	0.674172	0.616097	0.021913	0.134847	0.56045	0.351201	0.0937418	0.276239	-0.10783	0.0711935	-0.00938408	0.175377	0.145578	0.160014	0.266647	0.0795873	0.231169	0.35014	0.432832	0.0101382	0.237759	-0.127702
TCGA.78.7542	Luad	T2	N0	M0	Stage IB	C2	56	Male	1	10.55	NA	NA	wildtype	wildtype	NA	720.351	290.316	1434.29	806.526	4370.08	2125.36	1630.06	2130.93	0.863066	0.763029	0.698493	0.694736	0.195864	0.194439	0.590058	0.296356	0.136525	0.279877	-0.134428	0.070774	0.0696897	0.150736	0.152382	0.180655	0.277757	0.105015	0.26203	0.357649	0.370733	-0.0497086	0.235043	-0.112993
TCGA.78.7633	Luad	T2	N0	M0	Stage IB	C4	67	Male	1	50.2	1	47.63	wildtype	MUT	NA	2266.41	42.0346	200.672	826.872	1385.41	293.666	2157.58	2511.42	1.24063	0.467287	0.500708	0.525561	0.000688374	0.102765	0.490853	0.305968	0.166028	0.170368	-0.234133	-0.0131879	-0.00496264	0.124369	0.115744	0.146248	0.222091	0.0281386	0.181928	0.346601	0.371198	0.0218312	0.133049	-0.149949
TCGA.78.8640	Luad	T1	N1	M0	Stage IIA	C2	59	Male	0	232	0	232	NA	NA	NA	964.551	323.851	241.576	808.169	2770.53	598.104	1730.71	3003.94	1.16383	0.555225	0.613287	0.604426	0.164058	0.180967	0.530792	0.325016	0.138215	0.235549	-0.109132	0.118628	0.0455834	0.219468	0.130001	0.0999034	0.234422	0.0590124	0.268729	0.393023	0.347367	-0.00777345	0.275256	-0.210191
TCGA.78.8655	Luad	T1	N0	M0	Stage IA	C4	77	Female	0	77.53	0	77.53	NA	NA	NA	3027.23	132.996	808.106	814.439	3883.47	1072.83	1639.65	1174.79	0.699711	0.646496	0.697015	0.640252	0.0820421	0.207349	0.586409	0.359537	0.131887	0.336107	-0.0839029	0.0972917	0.0551012	0.285992	0.167608	0.124407	0.317589	0.0970954	0.323891	0.387118	0.379753	0.0812388	0.411202	-0.142676
TCGA.78.8660	Luad	T2	N1	M0	Stage IIB	C4	69	Male	1	10.55	1	7.95	NA	NA	NA	1556.87	282.324	248.492	543.649	1929.02	530.233	2380.51	1499.12	1.16054	0.600051	0.639016	0.623186	0.260552	0.324368	0.570534	0.342607	0.163621	0.375736	-0.0636462	0.127824	0.141569	0.327788	0.195527	0.166694	0.28918	0.129251	0.28736	0.382775	0.376411	0.0979138	0.430005	-0.180441
TCGA.78.8662	Luad	T2	N0	M0	Stage IB	C2	53	Female	1	110.41	1	100	NA	NA	NA	1281.27	98.6102	250.827	810.721	251.489	80.7412	1634.02	1071.48	0.862396	0.423584	0.432599	0.510004	0.109926	0.121621	0.52144	0.280662	0.12088	0.158765	-0.200878	-0.0532463	-0.00139969	0.067709	0.103706	0.143907	0.24214	0.0309592	0.217542	0.332261	0.316324	-0.0394489	0.0932662	-0.228603
TCGA.79.5596	Lusc	T3	N1	M0	Stage IIIA	C4		Male	0		0	NA	NA	NA	NA	404.127	5.503	186.414	1138.44	5411.52	212.898	1084.44	5691.83	1.15135	0.38615	0.418917	0.51935	0.0972909	0.0969343	0.520021	0.356904	0.17381	0.17043	-0.145904	-0.0341452	0.115181	0.0411576	0.0764209	0.135845	0.181548	0.10882	0.173448	0.340932	0.398841	-0.0724406	0.152797	-0.23845
TCGA.80.5608	Luad	T1	N0	M0	Stage IA	C2	[Not Available]	Female	0	93.04	0	93.04	MUT	wildtype	NA	2084.59	60.9985	687.297	702.192	1009.67	326.981	1494.11	1558.3	1.0188	0.59795	0.601423	0.596853	0.146508	0.195425	0.541523	0.296201	0.126694	0.236381	-0.155547	-0.00568284	0.0777165	0.160306	0.108193	0.200825	0.238592	0.0799575	0.303468	0.34777	0.358664	0.0232767	0.264695	-0.0650051
TCGA.80.5611	Luad	T2	N0	M0	Stage IB	C4	[Not Available]	Male	0	85.25	0	85.25	NA	NA	NA	808.25	167.224	631.55	809.922	7892.42	1285.95	1841.69	727.982	1.05215	0.700454	0.695173	0.680507	0.201283	0.173113	0.556436	0.357407	0.182878	0.310415	-0.15191	0.123488	0.159496	0.350244	0.186191	0.0921526	0.292568	0.0968129	0.302146	0.407324	0.392267	0.106909	0.473727	-0.154784
TCGA.83.5908	Luad	T1	N0	M0	Stage IA	C4	59	Female	0	27.07	0	27.07	NA	NA	NA	1165.23	272.249	905.745	1523.09	9222.68	1697.33	1155.46	2775.44	0.744379	0.749501	0.755533	0.717707	0.408083	0.369104	0.57774	0.336898	0.166159	0.424671	-0.0333001	0.174965	0.149004	0.28745	0.215368	0.167674	0.335264	0.151166	0.295973	0.369028	0.401337	0.0256464	0.394987	-0.180007
TCGA.85.6560	Lusc	T1	N1	M0	Stage IIA	C4	59	Male	0	41.36	0	41.36	wildtype	wildtype	NA	660.942	301.632	543.342	946.191	1634.06	1905.17	1498.96	1893.5	0.720417	0.579647	0.537447	0.644641	0.227779	0.173654	0.510252	0.336139	0.198184	0.237961	-0.116769	0.142371	0.115453	0.298108	0.153938	0.144894	0.253168	0.114949	0.230798	0.284539	0.364527	0.0501462	0.34855	-0.265686
TCGA.85.6561	Lusc	T2	NX	M0	Stage IB	C4	66	Male	0	40.21	0	40.21	wildtype	wildtype	NA	967.319	77.095	607.263	1263.97	5947.49	484.079	1158.66	2560.62	1.07214	0.586384	0.646246	0.641266	0.259037	0.235675	0.573135	0.415457	0.217863	0.3497	0.0634886	0.188778	0.187884	0.301952	0.215927	0.193056	0.271048	0.151551	0.276918	0.363537	0.409412	0.068339	0.442744	-0.118631
TCGA.85.6798	Lusc	T3	N1	M0	Stage IIIA	C2	57	Male	1	6.41	1	5.91	NA	NA	NA	471.095	9.7253	193.339	490.546	3619.77	78.5806	2199.48	2600.94	1.20487	0.354109	0.443166	0.535567	0.0972867	0.101025	0.507347	0.313252	0.195241	0.1395	-0.211041	-0.0672856	0.0717023	0.11207	0.0953659	0.189048	0.218926	0.0778138	0.140854	0.328796	0.352825	-0.0424437	0.145868	-0.25524
TCGA.85.7696	Lusc	T1	N0	M0	Stage IA	C4	64	Male	0	36.5	0	36.5	NA	NA	-0.10441	1023.97	58.0411	306.992	1236.22	21345.5	479.124	1134.65	3861.16	1.16262	0.593981	0.613418	0.645315	0.161103	0.105943	0.529208	0.332223	0.18579	0.203087	-0.178219	0.0107045	0.110193	0.0809754	0.107945	0.0747537	0.220844	0.0561691	0.219248	0.364177	0.367283	-0.026703	0.225816	-0.23044
TCGA.85.7697	Lusc	T3	N0	M0	Stage IIB	C3	49	Male	0	34.92	0	34.92	NA	NA	0.29744	905.045	295.957	572.737	1165.8	7167.37	400.716	924.508	2954.7	0.938049	0.62235	0.583104	0.622442	0.179247	0.155638	0.545525	0.324926	0.172643	0.244818	-0.0097766	0.104699	0.141682	0.110844	0.133246	0.123432	0.238498	0.0669989	0.214882	0.372962	0.394879	-0.0303152	0.253864	-0.158118
TCGA.85.7698	Lusc	T1	N0	M0	Stage IA	C3	48	Male	0	31.27	1	21.35	NA	NA	-0.072697	897.434	152.082	2062.29	1040.78	6403.1	1076.32	1121.49	2709.77	1.16559	0.717054	0.640647	0.681952	0.234435	0.198815	0.551476	0.373221	0.218936	0.311242	-0.0249209	0.0884508	0.160137	0.212111	0.168793	0.179375	0.254447	0.100071	0.214675	0.342302	0.391474	0.0156317	0.271147	-0.261368
TCGA.85.7699	Lusc	T4	N0	M0	Stage IIIA	C3	73	Male	1	32.88	1	24.97	NA	NA	0.38298	1028.7	179.636	546.909	1405.91	2760.49	588.024	1067.6	2121.96	0.632105	0.57541	0.656307	0.648584	0.331568	0.271968	0.531067	0.332614	0.191033	0.328499	-0.039357	0.136918	0.150519	0.288412	0.220614	0.23913	0.290328	0.134465	0.267466	0.317619	0.398678	0.0635412	0.400292	-0.260221
TCGA.85.7710	Lusc	T1	N0	M0	Stage IA	C2	59	Female	0	1.38	0	1.38	NA	NA	NA	516.798	112.6	239.233	1395.7	11799.8	657.121	1010.67	2870.11	0.862505	0.636174	0.668955	0.655913	0.203573	0.171246	0.548919	0.352887	0.133826	0.285874	-0.15693	0.0204269	0.0881939	0.186616	0.120451	0.140663	0.242873	0.0634651	0.221797	0.346641	0.368527	0.00233509	0.283738	-0.172206
TCGA.85.7843	Lusc	T2	N1	M0	Stage IIA	C2	50	Male	0	1.15	0	1.15	NA	NA	0.10698	945.858	416.12	502.92	1096.1	7258.89	209.069	1324.78	2156.73	1.05411	0.502473	0.540971	0.5935	0.207455	0.126622	0.52671	0.374811	0.184869	0.208209	-0.13599	0.0456654	0.139895	0.205011	0.142201	0.177789	0.261232	0.0973543	0.239	0.364079	0.389741	0.0317555	0.327721	-0.174408
TCGA.85.7844	Lusc	T2	N0	M0	Stage IB	C2	71	Male	0	29.93	0	29.93	NA	NA	0.58539	1186.27	98.3555	237.192	1267.55	7496.2	433.903	1245.1	2726.76	1.10487	0.503468	0.586983	0.59685	0.195729	0.113563	0.521032	0.313321	0.20304	0.241333	-0.104018	0.062259	0.1214	0.220621	0.164713	0.145406	0.271682	0.097718	0.230364	0.363674	0.389164	0.0320434	0.291261	-0.243404
TCGA.85.7950	Lusc	T2	N0	M0	Stage IB	C2	46	Male	0	18.92	0	18.92	NA	NA	0.18635	1390.37	183.356	1408.02	1591.37	5079.54	3426.4	1110.43	2971.44	0.711475	0.794855	0.721572	0.708212	0.287932	0.240666	0.514155	0.301232	0.236259	0.305008	-0.0772496	0.103983	0.171103	0.207315	0.217398	0.194266	0.252052	0.135849	0.267131	0.308255	0.351915	0.0400912	0.276561	-0.255841
TCGA.85.8048	Lusc	T1	N0	M0	Stage IA	C2	62	Male	0	25.13	0	25.13	NA	NA	0.077139	5313.25	193.292	766.345	1048.32	7437.18	1044.34	1415.58	2388.29	0.668264	0.746599	0.728379	0.688964	0.316038	0.276128	0.560342	0.366533	0.190983	0.356251	0.0739901	0.191468	0.108462	0.305388	0.232273	0.152966	0.291364	0.148092	0.282828	0.366877	0.407264	0.107852	0.489678	-0.192891
TCGA.85.8049	Lusc	T2	N0	M0	Stage IB	C1	57	Male	0	19.02	0	19.02	NA	NA	0.23218	1317.73	88.9236	435.777	1033.8	4139.37	511.7	1374.93	4195.01	1.09401	0.639092	0.683576	0.637441	0.232248	0.240821	0.573316	0.410867	0.191958	0.366189	0.101615	0.19114	0.142024	0.300802	0.237804	0.157823	0.281876	0.136483	0.286399	0.38078	0.432952	0.0841637	0.48456	-0.116956
TCGA.85.8052	Lusc	T3	N0	M0	Stage IIB	C2	53	Male	0	24.11	0	24.11	NA	NA	0.70519	554.519	389.526	516.499	1095.41	7622.67	408.178	1220.95	3360.11	1.20393	0.53525	0.556457	0.603963	0.131024	0.118024	0.509114	0.331482	0.190168	0.184331	-0.116161	0.0162268	0.109641	0.198652	0.111219	0.10793	0.223689	0.0670752	0.230906	0.381794	0.391059	0.0175803	0.218925	-0.240583
TCGA.85.8070	Lusc	T2	N0	M0	Stage IB	C2	71	Male	0	31.54	0	31.54	NA	NA	0.80618	411.9	5.0003	379.398	854.427	6187.25	391.899	1988.25	2952.05	1.28122	0.544374	0.477895	0.56252	0.114153	0.114192	0.504128	0.292424	0.168409	0.0510723	-0.234408	-0.0425426	0.0925322	-0.00199211	0.0310432	0.0170089	0.169183	0.031615	0.12359	0.383112	0.344784	-0.161009	-0.0227292	-0.242891
TCGA.85.8071	Lusc	T1	N1	M0	Stage IIA	C2	52	Male	0	26.77	0	26.77	NA	NA	NA	783.609	8.6269	480.23	1104.24	7793.67	465.133	964.055	2923.8	1.17093	0.560974	0.572578	0.608008	0.157626	0.20035	0.50176	0.326364	0.155403	0.194954	-0.184858	-0.0697135	0.0704281	0.010156	0.0923838	0.137091	0.209994	0.0779789	0.160154	0.377311	0.36538	-0.0614454	0.0780216	-0.185365
TCGA.85.8072	Lusc	T1	N0	M0	Stage IA	C2	60	Male	0	30.62	0	30.62	NA	NA	0.020867	1156.08	20.0552	445.743	835.848	9077.24	410.808	913.481	3063.27	1.23909	0.596882	0.645734	0.648553	0.172223	0.151612	0.546083	0.31607	0.166323	0.256413	-0.104322	0.0780272	0.100071	0.157209	0.10565	0.0863425	0.231235	0.091877	0.251047	0.386226	0.396174	-0.00648506	0.234357	-0.225937
TCGA.85.8276	Lusc	T1	N1	M0	Stage IIA	C2	62	Male	0	34.49	1	34.43	NA	NA	0.043859	905.019	70.1565	626.012	791.689	3996.76	534.808	1626.01	2128.44	0.828873	0.6217	0.646929	0.656595	0.220029	0.247109	0.567837	0.362378	0.209854	0.305624	0.0400933	0.150464	0.142777	0.281685	0.194877	0.115524	0.269822	0.112579	0.273952	0.314314	0.417585	0.0480879	0.380068	-0.26246
TCGA.85.8277	Lusc	T3	N1	M0	Stage IIIA	C1	70	Male	1	10.09	NA	NA	NA	NA	0.060271	536.596	17.1958	338.183	732.804	5180.78	376.984	1507.94	3900.79	1.25279	0.592799	0.58811	0.620667	0.235206	0.20619	0.506981	0.301442	0.17266	0.211467	-0.127069	-0.0223446	0.141536	0.125246	0.126545	0.15107	0.214141	0.0863573	0.239085	0.338739	0.349739	-0.0456617	0.233181	-0.25418
TCGA.85.8287	Lusc	T1	N0	M0	Stage IA	C2	72	Male	1	0.76	NA	NA	NA	NA	NA	1492.82	185.38	1044.31	1289.42	5204.02	1194.67	1247.71	2683.37	0.624712	0.730122	0.68654	0.681996	0.295906	0.239673	0.584084	0.344176	0.204612	0.327312	0.128268	0.200003	0.112412	0.245583	0.206695	0.184472	0.284984	0.133252	0.257452	0.338766	0.419026	0.0697697	0.401317	-0.185688
TCGA.85.8288	Lusc	T1	N1	M0	Stage IIA	C2	70	Male	1	13.21	NA	NA	NA	NA	NA	1073.38	409.059	437.645	1126.12	4208.56	655.461	1187.32	2434.22	0.721223	0.661786	0.652674	0.654042	0.254401	0.184162	0.527312	0.35521	0.165205	0.284775	-0.116161	0.0500226	0.201629	0.151132	0.165274	0.155941	0.299617	0.139651	0.240467	0.333618	0.356617	-0.0214901	0.210097	-0.266062
TCGA.85.8350	Lusc	T1	N0	M0	Stage IA	C2	61	Male	0	22.44	0	22.44	NA	NA	-0.28442	2626.56	75.1951	260.549	971.31	4355.09	403.276	1538.87	2684.99	0.725957	0.583332	0.63366	0.615523	0.107011	0.126319	0.573646	0.340323	0.158886	0.238602	-0.10575	0.0351832	0.113867	0.188786	0.13789	0.144221	0.287852	0.0963245	0.251306	0.356542	0.414492	0.0264268	0.286574	-0.25272
TCGA.85.8351	Lusc	T2	N1	M0	Stage IIA	C2	72	Male	0	16.75	0	16.75	NA	NA	0.21647	967.242	170.429	353.696	1827.8	6406.82	319.168	1909.25	2100.04	0.835923	0.525518	0.574334	0.609969	0.149431	0.120177	0.530695	0.366487	0.165598	0.233429	-0.168601	0.0154522	0.11574	0.225272	0.116172	0.1403	0.247441	0.0911621	0.232975	0.369308	0.352221	0.000751355	0.243338	-0.169434
TCGA.85.8352	Lusc	T3	N1	M0	Stage IIIA	C2	67	Male	1	5.29	1	4.2	NA	NA	0.010402	70.2443	162.74	254.799	1282.29	2007.42	550.174	2605.15	1627.84	0.758201	0.428904	0.4085	0.550841	0.126998	0.129023	0.48267	0.198043	0.116952	0.0497817	-0.28484	-0.086138	0.0443395	0.0908168	0.0234424	0.10085	0.180365	0.0386493	0.141689	0.286564	0.322061	-0.115378	0.0435195	-0.378397
TCGA.85.8353	Lusc	T3	N1	M0	Stage IIIA	C2	72	Male	1	3.09	NA	NA	NA	NA	-0.40285	1439.1	58.6937	439.982	895.41	7482.79	321.712	1458.08	2358.34	0.958834	0.57654	0.623189	0.630255	0.2412	0.175632	0.542425	0.345645	0.249887	0.303118	0.00272921	0.134873	0.153127	0.236558	0.206265	0.194149	0.31055	0.130585	0.2462	0.367658	0.384392	0.0159512	0.303837	-0.207785
TCGA.85.8354	Lusc	T2	N0	M0	Stage IB	C2	53	Male	0	32.69	0	32.69	NA	NA	0.5538	852.408	107.716	94.7695	1082.34	3331.43	124.288	1436.56	2626.1	1.22613	0.427092	0.464764	0.55903	0.194673	0.140749	0.47123	0.28093	0.142744	0.207886	-0.186658	-0.0855629	0.0818934	0.118477	0.0703459	0.172512	0.177211	0.0777737	0.178362	0.317583	0.334409	-0.0905956	0.134227	-0.270002
TCGA.85.8355	Lusc	T1	N0	M0	Stage IA	C1	63	Male	0	2	0	2	NA	NA	0.066284	867.145	72.1215	650.359	1561.37	6286.8	722.058	1020.67	3206.66	1.09524	0.713191	0.729655	0.68542	0.30952	0.296976	0.577922	0.400368	0.242925	0.378025	0.23478	0.316365	0.157197	0.352154	0.234772	0.177269	0.287128	0.157798	0.2878	0.382733	0.422742	0.109145	0.506137	-0.204151
TCGA.85.8479	Lusc	T1	N0	M0	Stage IA	C4	66	Male	0	15.37	0	15.37	NA	NA	0.33364	1331.9	94.362	163.892	746.317	8485.81	326.881	2373.5	2579.38	0.949307	0.467307	0.45501	0.54273	0.132892	0.0707343	0.531693	0.29849	0.125818	0.118373	-0.24195	-0.118547	0.145383	0.0230863	0.117376	0.1331	0.205437	0.0390211	0.209634	0.33831	0.349494	-0.0700588	0.141298	-0.156947
TCGA.85.8481	Lusc	T3	N0	M0	Stage IIB	C4	70	Male	1	7.75	NA	NA	NA	NA	0.10857	1330.01	479.102	659.389	610.106	3431.69	1373.05	1067.37	1956.33	0.884999	0.717832	0.646704	0.64218	0.235885	0.15741	0.569801	0.422989	0.172065	0.271393	-0.144494	0.0765629	0.102128	0.308321	0.176575	0.0993028	0.288787	0.141748	0.278699	0.317959	0.422013	0.0505422	0.34702	-0.15938
TCGA.85.8580	Lusc	T2	N0	M0	Stage IB	C4	52	Female	0	36.56	0	36.56	NA	NA	NA	838.692	15.2284	736.605	1087.42	3222.22	307.389	992.104	1972.93	1.09492	0.505724	0.565846	0.605493	0.242532	0.128954	0.514169	0.270713	0.148994	0.208588	-0.0178929	0.0825582	0.0935605	0.0741849	0.114073	0.155088	0.185987	0.0481628	0.217982	0.329328	0.380282	-0.0362425	0.254144	-0.200693
TCGA.85.8582	Lusc	T1	N0	M0	Stage IA	C2	49	Male	0	38.11	0	38.11	NA	NA	NA	1985.55	448.095	1272.67	778.581	8153.09	869.251	1390.93	1718.13	0.631375	0.68952	0.633993	0.654641	0.164474	0.128084	0.564633	0.359256	0.232617	0.27529	0.0189557	0.0950885	0.155601	0.19725	0.183393	0.197773	0.272563	0.1307	0.214808	0.334155	0.426033	0.0405625	0.345181	-0.163096
TCGA.85.8584	Lusc	T2	N1	M0	Stage IIA	C2	71	Male	1	12.58	NA	NA	NA	NA	NA	856.478	112.49	723.041	673.39	2666.41	642.358	1486.42	1480.99	1.12733	0.700146	0.745306	0.681462	0.286597	0.33853	0.581677	0.29333	0.155025	0.342662	0.0239444	0.121327	0.128048	0.186568	0.185045	0.129742	0.262217	0.0921439	0.275432	0.329976	0.366881	0.0585526	0.377163	-0.137562
TCGA.85.8664	Lusc	T2	N1	M0	Stage IIB	C2	73	Male	1	18.07	1	14.26	NA	NA	NA	2037.58	282.245	127.828	986.322	1501.21	134.475	1820.27	4138.57	0.849275	0.382808	0.433035	0.524694	0.165094	0.100313	0.489234	0.22804	0.124489	0.0854564	-0.259922	-0.115355	0.112917	0.0472252	0.0885907	0.129014	0.237641	0.100222	0.185617	0.305982	0.329987	-0.0638546	0.147716	-0.277171
TCGA.85.8666	Lusc	T2	N0	M0	Stage IB	C2	65	Male	1	22.57	NA	NA	NA	NA	NA	839.77	934.385	745.69	867.032	7335.03	810.905	950.956	2508.62	1.13616	0.68683	0.606093	0.656638	0.292357	0.140917	0.568511	0.422283	0.222298	0.252155	-0.146269	0.047565	0.158643	0.3086	0.170204	0.190384	0.232125	0.146129	0.253467	0.409456	0.424449	0.0620573	0.396816	-0.0831472
TCGA.85.A4CL	Lusc	T1	N0	M0	Stage IA	C2	65	Male	1	30.26	NA	NA	NA	NA	NA	559.484	82.7218	546.142	458.528	6654.21	288.637	1948.41	2162.33	1.09047	0.541591	0.604232	0.612856	0.255563	0.333586	0.567646	0.307918	0.205678	0.257029	-0.0554483	0.0615426	0.0619144	0.142137	0.168012	0.0944102	0.233255	0.0956601	0.275818	0.346893	0.364459	0.0193051	0.389886	-0.196834
TCGA.85.A4CN	Lusc	T2	N1	M0	Stage IIB	C4	56	Female	0	34.1	0	34.1	NA	NA	NA	883.605	22.1338	299.389	941.27	3802.94	336.084	1132.32	2132.42	1.18248	0.50529	0.53346	0.580483	0.199379	0.178797	0.499172	0.345635	0.165183	0.234932	-0.153507	0.00584119	0.130531	0.114592	0.135116	0.163814	0.257741	0.124818	0.195222	0.341695	0.381615	-0.0212056	0.229755	-0.28099
TCGA.85.A4JB	Lusc	T3	N0	M0	Stage IIB	C2	74	Male	0	30.95	0	30.95	NA	NA	NA	1550.83	162.662	759.242	934.843	3818.85	936.691	1357.67	2907.58	0.715611	0.653291	0.520331	0.623907	0.163927	0.131041	0.542104	0.299027	0.127052	0.146333	-0.2109	-0.0674314	0.0803404	0.0597116	0.0910094	0.146267	0.223592	0.0681728	0.183412	0.311477	0.417923	-0.0726534	0.208036	-0.140906
TCGA.85.A4JC	Lusc	T2	N0	M0	Stage IIA	C2	84	Male	1	19.84	1	18	NA	NA	NA	2070.89	117.897	397.903	606.786	5626.38	382.525	2242.61	1965.81	0.789304	0.651367	0.616996	0.628575	0.208926	0.172572	0.558431	0.3366	0.139851	0.252907	-0.130666	0.0150672	0.0895506	0.175171	0.161644	0.102308	0.255294	0.09926	0.265183	0.39791	0.444426	0.0384824	0.336275	-0.023907
TCGA.85.A4QQ	Lusc	T2	N0	M0	Stage IB	C2	68	Male	1	30.45	NA	NA	NA	NA	NA	1137.33	212.967	222.873	538.946	6549.3	1025.66	1932.46	1517.78	0.783057	0.485954	0.531595	0.567154	0.167744	0.126334	0.529985	0.328254	0.169851	0.195398	-0.201568	-0.017142	0.145292	0.093587	0.107566	0.0691725	0.162	0.0638715	0.219824	0.355995	0.38005	-0.0512026	0.198798	-0.168279
TCGA.85.A4QR	Lusc	T2	N0	M0	Stage IB	C4	67	Male	0	19.71	0	19.71	NA	NA	NA	748.646	245.487	673.285	1123.19	8435.02	238.718	1390.79	1653.88	0.9037	0.559696	0.434161	0.56367	0.13003	0.0870059	0.43561	0.313466	0.106318	0.0432389	-0.235159	-0.105723	0.0690771	-0.0458001	0.0377726	0.0730644	0.157595	-0.00911409	0.18282	0.359314	0.342431	-0.100811	0.0696937	-0.241749
TCGA.85.A50M	Lusc	T2	N0	M0	Stage IIA	C4	47	Male	1	27.14	NA	NA	NA	NA	NA	376.382	208.4	802.443	1045.79	2523.11	474.056	1861.7	2342.5	0.598142	0.401114	0.480388	0.526133	0.177026	0.0771054	0.556511	0.370857	0.101312	0.257088	-0.099841	0.0215251	0.0829111	0.189318	0.184553	0.171393	0.293956	0.0988072	0.225862	0.350771	0.342211	-0.0128485	0.239485	-0.107489
TCGA.85.A50Z	Lusc	T2	N0	M0	Stage IIA	C2	57	Male	0	16.2	1	15.18	NA	NA	NA	472.607	421.338	461.887	897.207	6759.58	462.819	1580.95	1222.07	0.925215	0.539724	0.56166	0.592895	0.206825	0.256791	0.532367	0.349865	0.130643	0.223975	-0.146638	-0.0117292	0.0479085	0.117624	0.126612	0.141139	0.224208	0.0758119	0.249505	0.422652	0.369711	0.00975206	0.276201	0.016897
TCGA.85.A510	Lusc	T2	N1	M0	Stage IIB	C2	74	Female	0	15.83	1	11.93	NA	NA	NA	520.73	103.372	933.665	1526.26	921.504	652.847	1179.1	2262.58	0.927535	0.635027	0.597556	0.646769	0.315054	0.260138	0.487813	0.279996	0.164522	0.223773	-0.0927082	0.0679579	0.0281639	0.152425	0.0933756	0.13979	0.273367	0.0488041	0.276922	0.331701	0.339901	0.0299085	0.28764	-0.322981
TCGA.85.A511	Lusc	T2	N1	M0	Stage IIB	C2	62	Male	1	14.95	1	12.81	NA	NA	NA	1140.1	259.01	1562.24	844.281	5617.78	1049.22	1595.86	1924.4	0.990764	0.721435	0.646827	0.670433	0.270592	0.163418	0.55984	0.383018	0.210026	0.283592	-0.0534799	0.0999354	0.106121	0.194155	0.176297	0.165912	0.283256	0.130168	0.253112	0.348772	0.379055	0.0248782	0.367186	-0.197756
TCGA.85.A512	Lusc	T1	N1	M0	Stage IIA	C2	46	Male	0	15.28	0	15.28	NA	NA	0.60173	371.447	9.4351	279.578	842.707	6161.65	392.8	1118.31	3090.26	1.00411	0.55694	0.539168	0.592474	0.223673	0.103209	0.528696	0.303436	0.170316	0.187535	-0.215774	-0.0514907	0.117631	0.122317	0.102056	0.162505	0.216154	0.088948	0.179443	0.341129	0.360286	-0.0334125	0.230839	-0.23913
TCGA.85.A53L	Lusc	T2	N0	M0	Stage IIA	C4	63	Male	0	12.39	0	12.39	NA	NA	NA	1273.05	282.812	207.422	545.703	11647.3	404.688	1964.45	1864.45	0.862812	0.449319	0.47776	0.546296	0.218017	0.174974	0.529655	0.282512	0.1567	0.157562	-0.115127	0.0331064	0.112977	0.132276	0.131921	0.143927	0.1903	0.0935553	0.190729	0.35293	0.340273	-0.0422562	0.203175	-0.215798
TCGA.85.A5B5	Lusc	T1	N0	M0	Stage IA	C4	58	Male	0	3.65	0	3.65	NA	NA	NA	389.033	40.5872	527.202	678.325	7101.04	257.34	1202.94	3030.66	1.20136	0.58748	0.518824	0.593021	0.104487	0.124654	0.511083	0.264175	0.165203	0.154085	-0.105982	-0.0216655	0.0993457	0.00692661	0.0624109	0.0813062	0.220692	0.0897648	0.200928	0.305951	0.402239	-0.0474677	0.0860873	-0.280881
TCGA.86.6851	Luad	T1	N1	M0	Stage IIA	C2	73	Female	0	5.88	0	5.88	wildtype	wildtype	NA	1152.66	206.779	685.845	609.798	3354.6	1226.72	1472.52	2202.22	0.629513	0.713044	0.780693	0.6881	0.236962	0.332642	0.587233	0.369566	0.162852	0.415397	0.110663	0.251946	0.0965972	0.288352	0.240891	0.129978	0.314685	0.138775	0.315296	0.364573	0.406427	0.0683736	0.515809	-0.219317
TCGA.86.7701	Luad	T2	N0	M1	Stage IV	C1	66	Male	0	31.11	1	29.57	NA	NA	NA	1363.54	266.596	726.027	1231.82	2920.97	876.712	1220.23	2513.17	0.891253	0.635817	0.619449	0.627424	0.336465	0.299952	0.567245	0.311999	0.207622	0.322855	0.12722	0.206261	0.217802	0.245211	0.205031	0.196451	0.324068	0.0943553	0.284532	0.33553	0.384975	0.0421482	0.368454	-0.0484324
TCGA.86.7711	Luad	T2	N1	M0	Stage IIA	C2	70	Male	1	34.36	NA	NA	NA	NA	NA	1366.39	311.065	465.274	1662.45	1703.94	1043.85	989.994	2651.85	1.05854	0.589553	0.588228	0.610389	0.251544	0.131455	0.520094	0.435236	0.163219	0.288704	-0.0862919	0.127471	0.117158	0.30153	0.202454	0.159891	0.310014	0.0953286	0.321985	0.447884	0.397227	0.0870047	0.397329	0.00556486
TCGA.86.7713	Luad	T2	N0	M0	Stage IIA	C1	70	Male	0	38.01	0	38.01	MUT	wildtype	NA	1277.46	146.937	664.222	1980.88	445.139	653.4	1552.34	2161.25	0.911619	0.578841	0.474571	0.560695	0.119635	0.0996384	0.493472	0.278146	0.168885	0.149074	-0.160407	-0.0103239	0.0664202	0.123997	0.115512	0.254369	0.227682	0.00446886	0.167383	0.348765	0.310081	-0.0351159	0.182923	-0.141734
TCGA.86.7953	Luad	T1	N0	M0	Stage IA	C1	69	Female	0	32.75	0	32.75	NA	NA	NA	736.243	176.084	675.678	2043.58	9014.85	725.607	1291.97	2119.21	0.957601	0.573366	0.605802	0.608325	0.296305	0.185654	0.547334	0.370734	0.157129	0.350739	-0.0488219	0.112281	0.130519	0.306595	0.173485	0.191161	0.300039	0.0839394	0.302386	0.44443	0.391985	0.0794383	0.423624	-0.169555
TCGA.86.7954	Luad	T2	N0	M0	Stage IB	C3	68	Female	0	19.88	0	19.88	NA	NA	0.93797	2077.36	232.007	1877.46	1122.57	6630.26	2545.92	1732.16	2088.06	0.833286	0.806175	0.764927	0.711587	0.180933	0.215766	0.560248	0.376564	0.15757	0.345318	-0.0635607	0.116789	0.0104452	0.318368	0.177444	0.140886	0.308756	0.0931761	0.301422	0.382945	0.380288	0.116714	0.475414	-0.155746
TCGA.86.8054	Luad	T2	N1	M0	Stage IIB	C2	61	Male	0	37.71	0	37.71	NA	NA	NA	1228.54	70.6019	181.167	1480.98	3309.3	144.867	2113.73	1794.02	0.894763	0.375187	0.381385	0.518189	0.209664	0.0998816	0.479672	0.268148	0.214336	0.176152	-0.206705	-0.027069	0.0890448	0.175174	0.0854628	0.209312	0.252537	0.027364	0.171463	0.36507	0.32688	-0.00641927	0.205443	-0.171974
TCGA.86.8055	Luad	T2	N1	M0	Stage IIA	C2	79	Male	1	4.07	NA	NA	NA	NA	NA	1573.51	174.453	743.678	1041.58	4968.71	975.997	1737.25	2129.02	0.754921	0.667859	0.644124	0.635239	0.159226	0.118799	0.594315	0.440415	0.184768	0.322392	-0.0910773	0.0993188	0.107632	0.357067	0.204563	0.165354	0.319029	0.127779	0.279522	0.388887	0.403322	0.0576604	0.364037	-0.144687
TCGA.86.8056	Luad	T4	N0	M0	Stage IIIA	C3	63	Female	0	4.57	0	4.57	NA	NA	NA	1755.76	109.129	668.63	1288.76	5603.33	805.82	1652.87	2619.09	0.913192	0.59124	0.614159	0.589794	0.0614607	0.0930013	0.575457	0.346209	0.157846	0.291131	-0.078892	0.104776	0.055779	0.279594	0.159415	0.155457	0.278828	0.0656038	0.256144	0.427278	0.403396	0.0268907	0.305907	-0.123291
TCGA.86.8073	Luad	T2	N0	M0	Stage IB	C2	58	Male	0	24.31	0	24.31	NA	NA	0.83518	857.536	143.667	480.839	737.928	1126.65	594.26	912.184	3417.77	1.17364	0.60252	0.597357	0.607581	0.0745827	0.0945605	0.585672	0.336863	0.222354	0.257145	-0.163299	0.0762509	0.111142	0.288095	0.160878	0.130638	0.264109	0.0754737	0.237706	0.393982	0.404678	0.0582113	0.26684	-0.164832
TCGA.86.8074	Luad	T1	N1	M0	Stage IIA	C2	62	Female	0	0.79	0	0.79	NA	NA	0.34503	1362.76	176.555	899.214	1018.94	1769.48	1040.03	1034.67	1347.03	0.756077	0.741051	0.703624	0.688901	0.116064	0.116122	0.597632	0.387081	0.157404	0.307863	-0.150003	0.0736774	0.096203	0.30671	0.177609	0.129748	0.307245	0.0998118	0.285243	0.376907	0.390893	0.0394984	0.353699	-0.114323
TCGA.86.8075	Luad	T2	N0	M0	Stage IB	C1	66	Female	1	22.8	1	6.54	NA	NA	0.7298	1682.05	162.834	1323.24	1067.56	3452.94	1346.09	1508.07	2416.23	0.836632	0.718787	0.666375	0.662839	0.162814	0.0997658	0.567096	0.436092	0.15621	0.315794	-0.09107	0.104418	0.0959824	0.337625	0.204826	0.194667	0.325853	0.132668	0.299733	0.404167	0.421531	0.0541752	0.372152	-0.133829
TCGA.86.8076	Luad	T1	N0	M0	Stage IA	C1	42	Male	0	32.62	0	32.62	NA	NA	0.55023	2076.4	154.356	657.182	1056.71	4308.71	663.418	1214.97	2620.54	0.952165	0.673275	0.692676	0.639678	0.15929	0.290576	0.592019	0.356132	0.171126	0.359335	0.110429	0.168675	0.064681	0.271979	0.203011	0.154443	0.314975	0.0799435	0.301914	0.37993	0.405838	0.0813723	0.423998	-0.0933512
TCGA.86.8279	Luad	T2	N1	M0	Stage IIA	C1	46	Male	0	31.18	0	31.18	NA	NA	-0.012599	1202.67	101.63	252.148	1071.11	1100.15	388.148	1677.93	2218.37	0.776426	0.550691	0.618413	0.599696	0.0336666	0.0785273	0.58304	0.318842	0.109338	0.19559	-0.234975	-0.0155273	0.0426994	0.188389	0.0954447	0.136229	0.282531	0.0640362	0.248751	0.38703	0.369581	0.00532602	0.251151	-0.156004
TCGA.86.8280	Luad	T2	N0	M0	Stage IIA	C1	54	Female	0	23.03	0	23.03	NA	NA	-0.21336	1874.95	93.0571	498.364	1010.91	2497.64	729.916	1732.46	1774.99	0.803296	0.649755	0.695764	0.627863	0.120651	0.23436	0.587075	0.36553	0.155491	0.344955	0.0100941	0.140516	0.0430804	0.306501	0.193839	0.126391	0.297077	0.111679	0.308439	0.394998	0.405921	0.0762236	0.398669	-0.152017
TCGA.86.8281	Luad	T1	NX	M0	Stage IA	C3	75	Male	0	0	0	0	NA	NA	NA	1189.07	47.7019	295.613	958.217	885.446	289.694	1331.82	3537.95	1.2603	0.49335	0.548937	0.547905	0.00442599	0.163401	0.542386	0.297612	0.154636	0.206002	-0.0752873	0.0662299	-0.0352294	0.146987	0.141687	0.119164	0.237346	0.0268118	0.227139	0.337409	0.361727	0.0125715	0.22799	-0.155379
TCGA.86.8358	Luad	T2	N0	M0	Stage IB	C2	44	Male	0	21.45	0	21.45	NA	NA	-0.72545	273.203	217.501	304.369	1857.38	1505.27	465.506	1889.21	2156.45	1.20668	0.496644	0.520733	0.608507	0.263964	0.102296	0.475684	0.294135	0.211283	0.189314	-0.17569	0.021769	0.128663	0.226261	0.0717112	0.181933	0.285516	0.0635684	0.18309	0.309815	0.321051	-0.061374	0.147198	-0.298434
TCGA.86.8359	Luad	T3	N2	M0	Stage IIIA	C2	52	Male	1	14.59	NA	NA	NA	NA	-0.046988	1146.42	196.233	619.077	761.847	3928.92	750.911	863.305	2077.16	0.829216	0.61997	0.604505	0.594836	0.172581	0.32594	0.569848	0.301447	0.172098	0.313982	-0.107933	-0.00406928	-0.0130212	0.173962	0.178871	0.187664	0.286906	0.0558096	0.308021	0.352614	0.357883	0.0363083	0.37795	-0.0415374
TCGA.86.8585	Luad	T2	N0	M0	Stage IB	C1	57	Male	0	11.6	0	11.6	NA	NA	0.30936	664.998	130.132	273.498	575.67	1125.97	356.209	1368.59	2834.24	0.710363	0.587449	0.650217	0.611898	0.260875	0.287015	0.597905	0.320278	0.194679	0.302641	0.0117809	0.172661	0.0934821	0.250926	0.173907	0.0944438	0.24207	0.105821	0.293	0.360838	0.367966	0.0921619	0.503382	-0.144009
TCGA.86.8668	Luad	T1	N0	M0	Stage IA	C1	61	Female	0	13.9	0	13.9	NA	NA	0.33646	2899.55	113.839	340.03	1245.54	1458.33	718.75	1293.15	2236.61	0.588533	0.563889	0.634435	0.585379	0.0383533	0.142537	0.595255	0.382895	0.148007	0.331343	0.00700958	0.11615	0.0406251	0.247477	0.183372	0.114871	0.323383	0.0941662	0.280838	0.332044	0.404671	0.0569586	0.338559	-0.154441
TCGA.86.8671	Luad	T2	N1	M0	Stage IIB	C1	72	Female	0	27.56	0	27.56	NA	NA	NA	3019.7	166.414	881.664	859.072	5601.32	1362.72	1320.84	2479.13	0.717347	0.777164	0.786805	0.684924	0.224804	0.375256	0.600491	0.408359	0.191794	0.456934	0.23801	0.320948	0.124137	0.397293	0.279532	0.136147	0.352437	0.166271	0.326412	0.376331	0.439674	0.151406	0.547541	-0.150217
TCGA.86.8672	Luad	T3	N0	M0	Stage IIB	C1	59	Male	1	0.62	NA	NA	NA	NA	NA	514.207	187.803	501.039	712.405	3887.73	455.995	3040.89	1948.72	1.18958	0.665398	0.711244	0.660942	0.222877	0.281998	0.603513	0.341171	0.159425	0.370801	-0.0417907	0.110908	0.0737539	0.297803	0.181708	0.120512	0.284443	0.115106	0.301414	0.370057	0.368425	0.0294347	0.452852	-0.101821
TCGA.86.8673	Luad	T2	N0	M0	Stage IB	C2	61	Male	0	28.32	1	20.89	NA	NA	0.26798	829.913	49.8534	317.303	616.423	2177.13	391.203	1298.54	1785.93	0.850636	0.579062	0.547641	0.572065	0.154895	0.211616	0.569304	0.299827	0.126117	0.278764	-0.117411	-0.0123202	-0.00300106	0.15754	0.144872	0.116303	0.258986	0.0961668	0.253071	0.330415	0.354767	0.0195328	0.341218	-0.119875
TCGA.86.8674	Luad	T2	N1	M0	Stage IIA	C4	50	Male	0	26.48	1	10.97	NA	NA	1.529	1195.05	21.9224	388.983	712.76	219.786	142.777	1665.54	2353.01	1.3664	0.50399	0.502689	0.542481	0.0262708	0.135844	0.50912	0.242919	0.116276	0.113991	-0.169437	-0.0598646	-0.0151164	0.0126954	0.102681	0.0964058	0.235362	-0.0017452	0.209209	0.336406	0.314567	-0.0309272	0.170903	-0.138767
TCGA.86.A456	Luad	T1	N0	M0	Stage IA	C4	78	Female	0	29.43	0	29.43	NA	NA	NA	1168.12	61.5112	2012.12	605.057	6276.5	2241.02	977.081	1758.98	0.999213	0.803933	0.718261	0.676904	0.165431	0.187748	0.585613	0.376499	0.127977	0.319216	-0.135114	0.127361	0.00698719	0.307518	0.179273	0.165473	0.318435	0.117151	0.280056	0.434808	0.388763	0.0641426	0.382195	-0.153271
TCGA.86.A4JF	Luad	T3	N0	M0	Stage IIB	C4	56	Male	1	24.21	1	14.32	NA	NA	NA	3357.46	309.613	3271.53	496.532	6920.88	2363.51	1374.87	1705.31	0.755766	0.793836	0.705986	0.706521	0.216022	0.223485	0.574536	0.357961	0.192522	0.338778	-0.0862181	0.128106	0.0372341	0.251123	0.149025	0.201264	0.255573	0.0688841	0.264468	0.385976	0.387588	0.0484545	0.3647	-0.0666727
TCGA.86.A4P7	Luad	T2	N0	M0	Stage IB	C1	63	Female	0	13.63	0	13.63	NA	NA	0.78426	2422.68	113.852	667.457	997.628	1567.84	346.3	1156.07	2204.93	0.655615	0.721292	0.656832	0.634816	0.135198	0.223891	0.5902	0.350142	0.156607	0.339829	0.0204439	0.182412	0.0676742	0.285065	0.191098	0.161366	0.300378	0.102851	0.244869	0.363487	0.418474	0.0858756	0.408313	-0.153452
TCGA.90.7766	Lusc	T1	N0	MX	Stage IA	C2	66	Female	0	9.49	1	9.49	NA	NA	0.17627	633.256	239.025	578.759	1646.08	13004.2	840.092	926.779	2979.84	0.709004	0.67777	0.662394	0.654611	0.261087	0.185971	0.544218	0.31224	0.190598	0.310734	0.0423392	0.174301	0.0993325	0.188157	0.142108	0.101472	0.235556	0.0419295	0.253313	0.344554	0.387684	0.00880609	0.35223	-0.0949122
TCGA.90.7767	Lusc	T2	N1	MX	Stage IIB	C3	56	Male	0	2.92	0	2.92	NA	NA	0.21855	1001.51	148.397	3297.63	1417.83	4339.43	3300.65	911.868	1338.59	0.603579	0.725355	0.695885	0.697468	0.278416	0.205373	0.495135	0.378029	0.192553	0.317157	-0.0795557	0.117494	0.182795	0.242153	0.229828	0.174231	0.278975	0.119383	0.251461	0.285672	0.373232	0.0705673	0.282602	-0.27132
TCGA.90.7769	Lusc	T2	N1	MX	Stage IIB	C3	55	Male	0	11.76	0	11.76	NA	NA	NA	275.419	5.3514	337.139	894.042	4201.21	377.096	1089.55	2501.25	1.19495	0.428158	0.470174	0.55195	0.185131	0.126928	0.463288	0.309058	0.155898	0.176364	-0.219009	-0.0915305	0.096853	0.0572944	0.0786188	0.156084	0.173106	0.0491676	0.163588	0.33567	0.35185	-0.0563513	0.181739	-0.110639
TCGA.90.7964	Lusc	T2	N0	MX	Stage IB	C4	70	Male	0	14.06	0	14.06	NA	NA	-0.005021	1788.21	65.8037	209.637	904.351	5043.87	278.677	937.792	2389.79	1.24086	0.569558	0.606085	0.590959	0.130804	0.125143	0.548688	0.380427	0.193746	0.270577	-0.149594	0.0318114	0.0557918	0.258757	0.133783	0.141876	0.253276	0.0858853	0.260845	0.397096	0.403902	0.0403483	0.3348	-0.127527
TCGA.90.A4EE	Lusc	T2	N1	MX	Stage IIA	C2	53	Male	0	22.6	0	22.6	NA	NA	NA	1118.05	295.341	624.152	890.547	3256.9	850.746	1374.94	2443.24	0.715948	0.739744	0.746203	0.712393	0.375898	0.371068	0.545302	0.357646	0.20826	0.383686	0.0319103	0.19028	0.114869	0.372733	0.243697	0.134745	0.287868	0.169075	0.313267	0.332705	0.397641	0.103836	0.495481	-0.24234
TCGA.90.A59Q	Lusc	T2	N1	MX	Stage IIA	C2	61	Female	1	10.58	1	9	NA	NA	NA	1112.5	130.883	782.851	739.427	5515.43	1026.88	1780.37	2099.63	0.772675	0.751335	0.734609	0.67815	0.273023	0.31293	0.612857	0.38034	0.196239	0.373325	-0.000457513	0.185673	0.10331	0.292189	0.221034	0.17918	0.286459	0.116824	0.3377	0.372882	0.396087	0.0795639	0.469745	0.00814166
TCGA.91.6828	Luad	T1	N0	M0	Stage IA	C3	70	Male	0	10.61	0	10.61	wildtype	wildtype	NA	1195.29	241.583	601.01	968.855	5892.26	787.037	1182.66	1883	0.941507	0.587335	0.659669	0.627622	0.224377	0.213057	0.55892	0.387406	0.217793	0.331945	-0.0633347	0.129108	0.146095	0.368934	0.164626	0.197934	0.326171	0.118639	0.320941	0.386352	0.400095	0.0943667	0.441658	-0.0619695
TCGA.91.6829	Luad	T2	N0	MX	Stage IB	C4	78	Male	1	41.33	NA	NA	wildtype	wildtype	0.71517	795.044	202.891	1101.7	577.697	1447.08	759.938	1351.06	2059.37	0.686106	0.600531	0.570246	0.615978	0.0725897	0.0889681	0.545331	0.39609	0.179657	0.210168	-0.122953	0.0298128	0.13314	0.251528	0.177375	0.15815	0.30854	0.122648	0.226771	0.386625	0.393145	0.0636299	0.273984	-0.24019
TCGA.91.6831	Luad	T2	N0	MX	Stage IB	C2	66	Male	0	10.18	0	10.18	NA	NA	-0.32465	978.584	262.396	368.127	1384.53	1401.5	439.9	1310.44	3058.46	0.826386	0.561971	0.580881	0.604018	0.236437	0.151707	0.555429	0.341383	0.16238	0.259221	-0.108912	0.0968421	0.114347	0.30838	0.146631	0.185442	0.310547	0.102266	0.277542	0.362237	0.376221	0.0671771	0.357383	-0.120789
TCGA.91.6835	Luad	T1	N0	M0	Stage IA	C3	81	Female	0	2.6	0	2.6	wildtype	wildtype	0.92828	2166.14	181.49	1305.19	1294.36	8159.37	1111.96	1065.01	1987.81	0.522931	0.729235	0.732453	0.680972	0.261332	0.318775	0.582688	0.405458	0.199215	0.398349	0.162423	0.307868	0.124169	0.353244	0.25221	0.186318	0.345299	0.139331	0.292276	0.413737	0.399559	0.106748	0.486094	-0.121113
TCGA.91.6836	Luad	T2	N0	MX	Stage IB	C2	52	Female	0	13.7	0	13.7	NA	NA	0.40363	1041.46	456.55	766.652	1201.15	11598.6	1132.77	1547.42	2546.1	0.864915	0.6504	0.538621	0.63524	0.266841	0.131468	0.519687	0.287185	0.151165	0.214034	-0.132023	0.0252429	0.0954984	0.167934	0.115427	0.182132	0.205958	0.0879857	0.195527	0.349661	0.318628	-0.0252672	0.201803	-0.138448
TCGA.91.6840	Luad	T1	N0	M0	Stage IA	C3	59	Female	0	12.22	0	12.22	wildtype	wildtype	-0.093938	1051.37	148.231	1536.56	1590.04	1244.68	1006.29	1229.4	2402.26	0.643058	0.754606	0.660907	0.668493	0.150851	0.188511	0.516859	0.293938	0.191513	0.286538	-0.0905104	0.0979864	0.0392721	0.218172	0.138475	0.127834	0.253761	0.0864856	0.231404	0.341338	0.33853	0.0215252	0.279501	-0.238458
TCGA.91.6847	Luad	T2	N0	MX	Stage IB	C3	62	Female	0	27.66	1	25.36	wildtype	wildtype	0.32261	533.242	262.166	996.23	980.466	4309.12	669.979	1554.49	3048.32	0.732228	0.534613	0.444993	0.577579	0.0822762	0.144728	0.547904	0.233894	0.117718	0.110598	-0.250277	-0.120755	0.155064	-0.0200658	0.0829838	0.149174	0.244821	-0.00375336	0.12461	0.358371	0.305057	-0.0929698	0.105682	-0.144844
TCGA.91.6848	Luad	T2	N2	MX	Stage IIIA	C4	59	Male	0	7.36	0	7.36	NA	NA	NA	700.965	326.615	480.71	1324.05	5050.8	438.836	1520.85	1355.03	0.807876	0.546768	0.604313	0.632326	0.339853	0.235201	0.54367	0.4117	0.241414	0.363342	-0.0607333	0.131409	0.154428	0.366601	0.226937	0.168655	0.26421	0.199134	0.311779	0.331945	0.425889	0.156525	0.429656	-0.0931116
TCGA.91.6849	Luad	T2	N2	MX	Stage IIIA	C3	75	Female	0	1.15	0	1.15	MUT	MUT	0.88538	1087.88	30.0334	232.481	763.07	878.754	340.378	1402.67	2020.02	1.29618	0.518604	0.608454	0.565029	0.131457	0.189607	0.582979	0.333228	0.171007	0.26221	0.0686977	0.186358	0.0337126	0.26871	0.174844	0.147699	0.269934	0.0678381	0.28214	0.357483	0.399772	0.119376	0.385787	-0.0712899
TCGA.91.8496	Luad	T2	NX	MX	Stage IB	C1	63	Female	0	16.59	0	16.59	NA	NA	NA	2749.93	117.71	463.096	538.989	1063.26	478.585	1182.52	881.277	0.746213	0.594075	0.636336	0.589551	0.059169	0.213088	0.581803	0.349741	0.166042	0.275347	-0.165871	0.0875759	-0.0236025	0.312605	0.204213	0.0959506	0.30479	0.106442	0.338487	0.414391	0.404128	0.125476	0.459362	-0.134116
TCGA.91.8497	Luad	T1	N0	MX	Stage IA	C1	75	Female	1	14.26	NA	NA	NA	NA	0.36441	2654.31	88.6977	350.819	957.14	2609.3	497.104	1191.46	2376.97	0.87294	0.633873	0.675185	0.599998	0.0659755	0.203112	0.576661	0.364558	0.19498	0.339882	0.175834	0.228149	0.0996204	0.320875	0.190993	0.144482	0.307682	0.0975319	0.285298	0.412566	0.415025	0.0921003	0.419346	-0.166133
TCGA.91.8499	Luad	T1	N0	MX	Stage IA	C2	76	Female	0	1.18	0	1.18	NA	NA	0.034099	456.063	61.4385	1112.39	985.379	520.455	261.704	1582.04	1285.48	0.665134	0.436461	0.512441	0.581266	0.213684	0.242132	0.503946	0.250484	0.189441	0.20975	-0.119322	0.0328	0.119931	0.206628	0.122801	0.211507	0.279147	0.0541658	0.234106	0.349098	0.335506	0.00510814	0.277847	-0.29479
TCGA.91.A4BC	Luad	T2	N0	MX	Stage IIA	C4	59	Male	0	1.45	0	1.45	NA	NA	0.27318	838.773	122.715	585.509	629.896	3192.56	469.974	1720.63	2195.82	0.712736	0.695271	0.681791	0.654097	0.265448	0.424897	0.578033	0.336817	0.187448	0.389853	0.0651332	0.147325	0.10341	0.231866	0.218594	0.149119	0.310283	0.132277	0.284409	0.363818	0.383308	0.0637303	0.474914	-0.170048
TCGA.92.7341	Lusc	T2	N0	MX	Stage IB	C2	71	Male	0	3.48	0	3.48	NA	NA	-0.35548	736.519	16.9506	261.238	1482.68	4365.6	374.574	1078.85	2916.16	1.17627	0.541133	0.507048	0.594243	0.183928	0.151239	0.521863	0.363727	0.187018	0.219979	-0.192931	-0.0386777	0.140101	0.195564	0.1402	0.175225	0.228808	0.0870564	0.230527	0.341838	0.39015	0.00646767	0.271149	-0.22567
TCGA.92.8063	Lusc	T2	N2	MX	Stage IIIA	C2	52	Male	0	4.01	0	4.01	NA	NA	0.016351	1183.46	450.249	238.184	1150.5	4301.62	371.89	1075.25	2161.69	1.20472	0.529203	0.615278	0.615378	0.135183	0.0869774	0.496328	0.336968	0.175725	0.211902	-0.194328	0.000491765	0.0952903	0.214833	0.12628	0.0714795	0.249104	0.0983949	0.217666	0.396261	0.393403	-0.0183262	0.300157	-0.219116
TCGA.92.8064	Lusc	T2	N0	MX	[Discrepancy]	C4	58	Male	0	5.26	0	5.26	NA	NA	0.56228	612.411	414.378	1827.74	1130.55	8518.14	870.125	942.692	2366.9	1.10394	0.773682	0.741274	0.714279	0.339039	0.349032	0.571435	0.359424	0.1942	0.375605	0.0338856	0.19251	0.187263	0.271891	0.210913	0.159881	0.276329	0.150266	0.280132	0.340837	0.398207	0.0902823	0.397462	-0.237329
TCGA.92.8065	Lusc	T3	N0	MX	Stage IIB	C3	74	Female	0	2.3	0	2.3	NA	NA	0.41958	664.71	176.744	389.028	715.14	7058.7	680.56	1364.96	1940.34	0.758531	0.646075	0.644135	0.633891	0.152882	0.172495	0.579034	0.385312	0.145866	0.262848	-0.0798618	0.156196	0.103369	0.261142	0.18142	0.0958576	0.26239	0.12271	0.283526	0.387622	0.391769	0.0436017	0.434449	-0.0818816
TCGA.93.7347	Luad	T1	N0	MX	Stage IA	C3	76	Female	0	22.44	0	22.44	wildtype	wildtype	NA	2836.83	110.334	705.905	484.849	3248.25	1583.92	1277.78	1728.83	0.907799	0.688721	0.70454	0.639158	0.162748	0.308589	0.602637	0.397479	0.19144	0.366574	0.0513639	0.162819	0.096921	0.35201	0.252788	0.142832	0.302849	0.124481	0.307537	0.428322	0.410601	0.11032	0.468292	-0.159139
TCGA.93.8067	Luad	T2	N0	MX	Stage IB	C4	77	Male	0	6.11	0	6.11	NA	NA	NA	822.901	117.924	1367.23	1024.85	4083.17	1074.7	1095.49	3201.6	1.21302	0.684872	0.599234	0.627463	0.165872	0.161529	0.547448	0.303231	0.143156	0.238179	-0.145257	-0.0282626	-0.0181364	0.16678	0.120167	0.18264	0.253765	0.0590612	0.243091	0.329414	0.35316	0.00877317	0.222139	-0.123353
TCGA.93.A4JN	Luad	T2	N0	M1	Stage IV	C3	71	Male	0	23.59	0	23.59	NA	NA	NA	1673.32	359.518	823.774	961.762	2903.57	1192.02	1087.28	3028.68	0.676743	0.783035	0.681526	0.681285	0.153218	0.124884	0.591215	0.28985	0.187963	0.296038	0.0313443	0.165142	0.0596594	0.181632	0.175197	0.180082	0.310205	0.0757322	0.237653	0.368589	0.370879	0.000896011	0.285038	-0.128512
TCGA.93.A4JO	Luad	T1	N0	MX	Stage IA	C4	70	Male	1	1.08	NA	NA	NA	NA	NA	1550.73	115.586	748.431	791.841	1849.37	618.201	1410.56	3553.87	0.670787	0.676919	0.709236	0.647878	0.182432	0.267282	0.592172	0.335974	0.190931	0.344775	0.0592918	0.170106	0.0638255	0.31308	0.20011	0.12083	0.306917	0.089951	0.302593	0.401215	0.398754	0.0652114	0.460825	-0.173921
TCGA.93.A4JP	Luad	TX	NX	M1	Stage IV	C1	64	Male	0	18.99	1	16.33	NA	NA	NA	1837.87	112.482	1316.4	1005.98	2597.03	1142.31	1204.32	3221.84	0.78865	0.739526	0.703838	0.656813	0.086433	0.108227	0.565842	0.365518	0.201304	0.313129	-0.156503	0.102778	0.0915475	0.248054	0.155319	0.151838	0.29548	0.118682	0.280226	0.39005	0.43516	0.0698506	0.381157	-0.149519
TCGA.94.7033	Lusc	T2	N0	MX	Stage IB	C4	73	Male	0	21.02	0	21.02	NA	NA	NA	911.877	254.576	593.87	593.87	6917.41	1108.13	1489.57	1926.35	0.885555	0.716818	0.612469	0.654983	0.106051	0.118306	0.511765	0.263973	0.132668	0.173607	-0.186667	-0.0455495	0.0516896	-0.00553541	0.0702345	0.117763	0.227178	0.0364392	0.19501	0.337117	0.343123	-0.046868	0.130194	-0.244767
TCGA.94.7557	Lusc	T2	N0	M0	Stage IB	C2	73	Male	1	0.16	NA	NA	NA	NA	NA	643.693	191.852	287.307	1405.45	7622.89	472.251	1247.19	3380.17	1.20527	0.518293	0.573251	0.609743	0.181058	0.110957	0.528336	0.342601	0.187912	0.210632	-0.157313	0.000964506	0.0715017	0.237416	0.111279	0.100025	0.205737	0.0793089	0.251422	0.402219	0.397076	-0.00987762	0.302205	-0.133941
TCGA.94.7943	Lusc	T1	NX	MX	Stage IA	C3	80	Male	0	18.36	1	18.27	NA	NA	NA	703.898	28.5678	116.264	1081.59	4522.02	178.383	1263.63	3362.7	1.18631	0.489095	0.576079	0.587788	0.185591	0.15378	0.520229	0.274787	0.127786	0.238738	-0.15979	0.0403748	0.130198	0.121203	0.124463	0.106106	0.207051	0.0166264	0.237268	0.379197	0.391235	0.0217195	0.27343	-0.15619
TCGA.94.8035	Lusc	T3	N0	MX	Stage IIB	C2	64	Male	0	4.01	0	4.01	NA	NA	NA	846.453	248.785	303.693	1187.56	4948.49	307.094	1066.57	2414.97	0.88135	0.462363	0.487036	0.576787	0.165044	0.0638882	0.492784	0.321804	0.117255	0.169321	-0.208991	-0.0508268	0.0816526	0.123587	0.105811	0.143437	0.206798	0.0780899	0.210947	0.347993	0.365401	-0.051044	0.208671	-0.16616
TCGA.94.8490	Lusc	T3	N0	M0	Stage IIB	C5	70	Male	0	5.03	0	5.03	NA	NA	NA	349.292	4.9958	359.284	1163.61	10966.7	463.364	997.086	5916.74	1.20462	0.463947	0.462959	0.5529	0.145861	0.132313	0.490866	0.319721	0.177534	0.187734	-0.255325	-0.0805372	0.119848	-0.00353111	0.0580044	0.119666	0.170932	0.0390072	0.170941	0.355468	0.364075	-0.104684	0.109959	-0.17661
TCGA.94.8491	Lusc	T2	N1	M0	Stage IIA	C3	73	Male	0	26.61	1	21.06	NA	NA	NA	1604.42	115.886	367.238	652.456	7128.33	118.003	2057.38	2238.88	0.951003	0.604746	0.630005	0.628324	0.161448	0.219581	0.560688	0.31138	0.177272	0.311123	0.0408979	0.105062	0.0941195	0.157778	0.161024	0.0839026	0.25606	0.0882342	0.228397	0.334913	0.370474	0.0207017	0.321612	-0.145405
TCGA.94.A4VJ	Lusc	T1	N0	M0	Stage IA	C4	71	Female	0	14.13	0	14.13	NA	NA	NA	505.938	175.297	298.337	571.496	5818.53	609.026	1329.69	1595.72	1.0299	0.585237	0.631824	0.629772	0.155944	0.11089	0.542788	0.353258	0.134743	0.28216	-0.203937	-0.0169796	0.111298	0.135266	0.144667	0.0728381	0.219215	0.0756461	0.224586	0.346844	0.414524	-0.0297704	0.245651	-0.13119
TCGA.94.A5I4	Lusc	T2	N1	MX	Stage IIA	C4	61	Male	0	16.13	1	10.32	NA	NA	NA	642.099	821.955	696.514	1331.74	3485.43	896.991	861.478	3665.86	1.12397	0.637295	0.543545	0.618868	0.179257	0.111016	0.4985	0.312446	0.1755	0.157866	-0.179387	-0.0395726	0.0929157	0.0818091	0.0897769	0.150717	0.22929	0.0632034	0.183011	0.346262	0.356018	-0.0612339	0.227494	-0.130159
TCGA.94.A5I6	Lusc	T3	N0	M0	Stage IIB	C4	62	Male	0	17.67	1	15.8	NA	NA	NA	826.771	63.2293	364.526	1087.35	3962.85	399.973	1742.64	2935.85	1.18209	0.489451	0.49495	0.574963	0.140226	0.0749015	0.500013	0.337083	0.193759	0.145918	-0.232181	-0.0814461	0.112113	0.168502	0.0930775	0.06681	0.178389	0.0842318	0.215543	0.357071	0.380231	0.000398439	0.230226	-0.240014
TCGA.95.7039	Luad	T3	N0	MX	Stage IIB	C2	54	Female	0	41.79	1	41.33	wildtype	wildtype	NA	707.857	132.857	1223.57	439.286	3566.43	722.857	2313.57	1517.14	0.873636	0.632389	0.600589	0.614285	0.143288	0.145302	0.594772	0.314674	0.13483	0.279459	-0.160189	0.0416125	0.0838536	0.153829	0.166554	0.149108	0.298354	0.107144	0.259639	0.368995	0.347387	-0.022344	0.20909	-0.131011
TCGA.95.7043	Luad	T1	N0	MX	Stage IA	C4	63	Female	1	16.52	NA	NA	wildtype	MUT	NA	389.575	19.5963	236.724	1019.79	433.471	221.046	940.623	2366.45	1.23671	0.370033	0.408761	0.50714	0.0857618	0.131191	0.467185	0.249823	0.103652	0.121029	-0.185922	-0.0438049	0.0519247	0.0311212	0.086249	0.0597768	0.215579	0.0398553	0.13626	0.353279	0.340309	0.0209194	0.117409	-0.179468
TCGA.95.7562	Luad	T2	N1	M0	Stage IIA	C3	71	Male	1	2.86	NA	NA	NA	NA	NA	751.795	118.492	1068.67	708.259	3069.12	837.522	1409.34	1056.55	0.801464	0.582034	0.674869	0.638324	0.20799	0.152087	0.511552	0.344777	0.177514	0.276413	-0.164517	0.0731403	0.100656	0.233266	0.147618	0.185616	0.276659	0.0509629	0.264433	0.389061	0.363516	0.0142751	0.3654	-0.171245
TCGA.95.7567	Luad	T2	N1	M0	Stage IIB	C4	61	Male	0	18.66	0	18.66	wildtype	wildtype	NA	1374.68	190.436	2264.14	461.603	5531.36	1244.73	1386.78	1634.6	0.808578	0.756253	0.658649	0.674788	0.225259	0.210736	0.573775	0.337581	0.164932	0.28322	-0.0544692	0.0748317	0.0728413	0.220667	0.153552	0.130631	0.282608	0.0817094	0.267747	0.338313	0.358576	0.0281231	0.338299	-0.128968
TCGA.95.7944	Luad	T1	N0	M0	Stage IA	C2	71	Male	0	12.39	0	12.39	NA	NA	NA	1626.65	127.013	1178.99	1004.76	2583.82	1807.47	1582.36	3382.87	0.689899	0.700137	0.724078	0.680346	0.260567	0.395812	0.600532	0.361432	0.17754	0.375973	-0.0499291	0.109827	0.0382398	0.246841	0.220546	0.194404	0.313761	0.136831	0.326505	0.333081	0.378993	0.103856	0.431211	-0.164327
TCGA.95.7947	Luad	T1	N0	M0	Stage IA	C4	67	Male	0	15.67	0	15.67	wildtype	MUT	NA	1652.65	223.389	1342.17	1509.94	3082.22	1163.09	1384.95	4134.38	0.846385	0.672942	0.673596	0.660371	0.192218	0.175955	0.503328	0.30523	0.175499	0.252585	-0.0468997	0.116315	0.0886935	0.172021	0.12853	0.150726	0.275019	0.0280941	0.256445	0.361399	0.367968	-0.0274133	0.284383	-0.169658
TCGA.95.8039	Luad	T1	N0	MX	Stage IA	C1	72	Male	0	27.27	1	7.49	NA	NA	NA	3357.61	145.665	930.25	856.647	4256.65	1156.84	1810.79	1731.02	0.812138	0.744167	0.708326	0.669179	0.162695	0.22921	0.593538	0.381649	0.198967	0.345974	-0.0718362	0.091963	0.0490209	0.315817	0.194583	0.147981	0.325672	0.0774674	0.304252	0.371767	0.390283	0.0528751	0.378047	-0.138261
TCGA.95.8494	Luad	T2	N1	M0	Stage IIA	C5	67	Male	0	2.76	0	2.76	NA	NA	NA	2768.64	85.4047	452.517	328.235	3287.44	940.089	2738.69	1715.74	0.81289	0.687579	0.638026	0.642259	0.197493	0.152297	0.533485	0.377584	0.144816	0.32173	-0.173667	0.0591293	0.0733682	0.28666	0.147156	0.0719038	0.258848	0.0922579	0.293356	0.36937	0.360193	0.00836034	0.366938	-0.122509
TCGA.95.A4VK	Luad	T2	N2	M0	Stage IIIA	C3	74	Female	0	21.39	1	16.29	NA	NA	NA	1757.93	94.6803	443.143	1235.24	859.932	577.355	1369.45	1925.33	0.988657	0.628308	0.65573	0.609302	0.131948	0.21072	0.573716	0.231471	0.12942	0.279783	0.0399825	0.107168	0.00913749	0.135642	0.16026	0.126778	0.237917	0.0238972	0.251749	0.315053	0.351455	0.0242202	0.298375	-0.083089
TCGA.95.A4VN	Luad	T2	N1	M0	Stage IIA	C4	62	Female	0	18.17	0	18.17	NA	NA	-0.5354	2050.02	221.862	1402.04	782.307	7195.92	1519.68	1634.09	2720.7	0.849707	0.756882	0.722905	0.70059	0.314466	0.27855	0.581141	0.384849	0.159993	0.378089	-0.0482987	0.140309	0.0849396	0.309886	0.197887	0.151722	0.295544	0.117234	0.280078	0.405065	0.397881	0.0687178	0.47113	-0.0818591
TCGA.95.A4VP	Luad	T2	N2	M0	Stage IIIA	C4	66	Female	0	19.88	1	7.1	NA	NA	0.10863	1213.47	55.0387	298.257	524.702	1875.51	184.511	2794.92	2155.94	0.880714	0.611341	0.619997	0.598437	0.22857	0.251325	0.563257	0.305024	0.143679	0.301256	0.0660079	0.128279	0.0939516	0.200553	0.160895	0.173249	0.314371	0.0664305	0.281966	0.380952	0.396999	0.0883787	0.341061	-0.0455057
TCGA.96.7544	Lusc	T2	N1	MX	Stage IIB	C2	83	Male	1	70.96	NA	NA	NA	NA	0.59001	372.703	213.019	1188.79	1747.21	6819.5	715.847	907.66	1843.27	0.747879	0.516381	0.595157	0.591916	0.235988	0.151083	0.527734	0.446737	0.227399	0.292759	-0.0957175	0.122425	0.173717	0.255279	0.163481	0.152811	0.26434	0.119553	0.254922	0.405956	0.392128	0.0782053	0.353404	-0.145359
TCGA.96.7545	Lusc	T1	N0	MX	Stage IA	C4	73	Male	1	57.03	1	55.62	NA	NA	0.51304	1277.75	43.4071	749.634	1094.48	4841.27	562.226	833.348	2777.71	1.07325	0.551332	0.6264	0.622424	0.228079	0.205517	0.541678	0.408999	0.217349	0.287924	0.023865	0.1384	0.140557	0.298229	0.198845	0.177586	0.287126	0.125135	0.263282	0.393433	0.409873	0.0818146	0.314544	-0.151239
TCGA.96.8169	Lusc	T1	N0	M0	Stage IA	C4	67	Female	0	18.3	0	18.3	NA	NA	-0.07013	1423.44	273.387	476.518	1128.68	6065.29	908.362	1046.58	1737.3	1.02265	0.693763	0.657764	0.658114	0.126629	0.128167	0.517254	0.363847	0.107364	0.283621	-0.0838772	0.0782054	0.116043	0.183692	0.137196	0.144889	0.273133	0.0865091	0.245093	0.380324	0.413697	0.0364753	0.316628	-0.189502
TCGA.96.8170	Lusc	T1	N1	M0	Stage IIA	C4	75	Female	0	17.44	0	17.44	NA	NA	-0.26374	1815.23	146.9	252.185	1018.73	6460.26	467.749	1696.21	2692.47	0.823735	0.568169	0.620916	0.604974	0.166911	0.120963	0.535913	0.363735	0.17962	0.294433	-0.090478	0.0333896	0.0813238	0.19755	0.13558	0.143025	0.255415	0.0733416	0.289399	0.419675	0.446905	0.0399547	0.343448	-0.0373221
TCGA.96.A4JK	Lusc	T2	N1	M0	Stage IIA	C2	65	Male	0	19.35	0	19.35	NA	NA	0.56582	320.916	168.632	787.107	731.052	7062.01	362.023	1283.66	2461.29	1.17758	0.57339	0.590721	0.621654	0.202376	0.180387	0.494471	0.314642	0.191138	0.23861	-0.0893146	0.0411785	0.159846	0.142416	0.133787	0.123531	0.234552	0.11865	0.23393	0.352972	0.376842	-0.0498144	0.223247	-0.29577
TCGA.97.7553	Luad	T1	N0	MX	Stage IA	C2	58	Female	0	61.43	0	61.43	wildtype	wildtype	0.51078	2054.64	217.875	973.296	1272.87	2816.31	874.18	940.257	3376.62	0.730784	0.736768	0.721871	0.662417	0.226753	0.230881	0.57668	0.44306	0.215594	0.373767	0.0234276	0.220225	0.137931	0.393066	0.22875	0.189188	0.364331	0.176224	0.340719	0.43176	0.439151	0.187675	0.510208	-0.0413622
TCGA.97.7554	Luad	T2	N2	M0	Stage IIIA	C3	83	Female	0	25.46	0	25.46	wildtype	wildtype	NA	1982.99	135.067	2256.63	1355.18	1746.37	1422.21	1195.6	1233.12	0.636607	0.735693	0.6858	0.674255	0.162037	0.141596	0.562681	0.441199	0.15536	0.305882	-0.00916767	0.130754	0.113694	0.298866	0.174178	0.172802	0.304755	0.101539	0.259961	0.348349	0.379551	0.0422271	0.335987	-0.139278
TCGA.97.7937	Luad	T2	N0	MX	Stage IB	C3	65	Male	0	18.53	0	18.53	wildtype	wildtype	-0.21661	903.174	110.888	530.735	1427.48	655.283	466.051	740.458	5126.96	0.859008	0.526926	0.575641	0.594937	0.0503826	0.0840271	0.591499	0.310879	0.162424	0.19426	-0.222254	0.0289891	0.0467646	0.177808	0.119481	0.143812	0.261893	0.0340924	0.232475	0.39174	0.342886	-0.0175948	0.204959	-0.161144
TCGA.97.7938	Luad	T1	N0	MX	Stage IA	C3	76	Female	1	0.59	NA	NA	wildtype	wildtype	0.26091	1920.24	61.0272	795.77	1945.02	2926.28	877.341	824.169	2243.5	0.749411	0.563163	0.607928	0.592758	0.08284	0.108172	0.546857	0.290023	0.153649	0.266658	-0.12203	0.0554451	0.0728972	0.195242	0.158662	0.178064	0.313249	0.0635172	0.23934	0.370588	0.357652	0.0326618	0.242262	-0.122533
TCGA.97.7941	Luad	T1	N0	MX	Stage IA	C3	72	Female	0	15.9	0	15.9	wildtype	wildtype	0.55681	2739.72	91.2162	568.322	966.503	2833.2	657.274	1468.19	2879.13	1.02083	0.67909	0.662031	0.608366	0.00926454	0.149848	0.558196	0.35006	0.123573	0.266696	-0.0652269	0.0474347	0.0415249	0.241196	0.164855	0.113214	0.285756	0.0729835	0.241458	0.382788	0.420216	0.0420897	0.309296	-0.156388
TCGA.97.8171	Luad	T2	N2	M1	Stage IV	C2	81	Male	0	18.66	1	14.49	NA	NA	NA	1674.76	41.5672	349.389	1223.14	2353.88	324.673	1576.46	2426.06	0.888906	0.518598	0.537505	0.564843	-0.00415033	0.103464	0.505308	0.282626	0.131905	0.196361	-0.204961	-0.0114646	0.0531427	0.0417035	0.0639284	0.0735745	0.216475	0.0160982	0.181925	0.345889	0.325006	-0.0612016	0.156477	-0.248069
TCGA.97.8172	Luad	T2	N0	M0	Stage IB	C3	75	Female	0	17.9	0	17.9	NA	NA	NA	2154.8	112.728	489.018	1236.57	1901.3	489.548	1024.87	3064.83	0.787845	0.606257	0.646869	0.592907	0.0979778	0.233862	0.607877	0.348754	0.185861	0.327175	0.159853	0.249841	0.0788421	0.282453	0.195007	0.112713	0.302798	0.100435	0.27539	0.360222	0.379593	0.0793662	0.418229	-0.180613
TCGA.97.8174	Luad	T2	N0	M0	Stage IIA	C3	67	Male	1	5.39	NA	NA	NA	NA	NA	2565.46	49.5517	433.646	1157.76	2054.62	379.988	1505.71	3669.02	0.899609	0.536944	0.619274	0.564229	0.0573119	0.143391	0.55671	0.322877	0.199395	0.321177	-0.0194413	0.0918768	0.0330849	0.249605	0.16857	0.171863	0.289474	0.0850569	0.260157	0.33884	0.381929	0.0773727	0.339211	-0.190995
TCGA.97.8175	Luad	T2	N0	M0	Stage IB	C3	55	Female	0	18.1	1	9.66	NA	NA	NA	1496	177.391	1185.74	411.13	5613.22	1559.3	1389.91	2212.17	0.804309	0.719567	0.655569	0.649565	0.12846	0.149998	0.594645	0.377054	0.151325	0.295217	-0.119214	0.0709437	0.0629965	0.32204	0.160688	0.157907	0.326164	0.095542	0.323481	0.382718	0.365203	0.0555021	0.378206	-0.0987851
TCGA.97.8176	Luad	T3	N1	M0	Stage IIIA	C4	63	Male	1	15.37	1	1.28	NA	NA	NA	1132.75	85.0305	275.903	766.463	2476.59	255.091	2046.08	2720.38	1.21992	0.498405	0.582776	0.584125	0.16632	0.132944	0.57017	0.314793	0.151518	0.250342	-0.119422	0.00369541	0.0153573	0.233164	0.139011	0.165262	0.236131	0.0572131	0.261559	0.400752	0.380244	0.0689362	0.342306	-0.055454
TCGA.97.8177	Luad	T2	N0	M0	Stage IB	C1	59	Female	0	16.39	0	16.39	NA	NA	NA	2662.43	65.9341	384.615	544.986	2298.42	708.791	2087.23	1377.4	0.785734	0.689607	0.675998	0.637655	0.106906	0.22769	0.600419	0.423977	0.190489	0.30158	-0.0124548	0.120844	0.0355847	0.369449	0.19688	0.128087	0.325216	0.115946	0.314789	0.439278	0.433547	0.103932	0.48588	-0.126838
TCGA.97.8179	Luad	T1	N0	M0	Stage IA	C3	72	Male	0	14.29	0	14.29	NA	NA	NA	704.695	48.118	669.383	851.378	789.678	368.258	2154.06	3847.5	1.2588	0.560908	0.571412	0.58641	0.0483081	0.126241	0.572758	0.320027	0.143795	0.221964	-0.200213	-0.0121342	0.0288605	0.194879	0.119085	0.153168	0.266546	0.0713335	0.277035	0.356592	0.354563	0.0369702	0.233871	-0.154571
TCGA.97.8547	Luad	T2	N2	MX	Stage IIIA	C1	78	Female	0	21.58	0	21.58	NA	NA	NA	2587.64	56.6861	522.431	736.153	2915.5	610.524	1500.65	1684.5	0.773961	0.65264	0.634448	0.617934	0.0380847	0.127404	0.588816	0.36141	0.142333	0.295777	-0.219168	-0.00984531	0.0704531	0.318973	0.182737	0.0958005	0.292106	0.0898714	0.296185	0.336013	0.402014	0.0686192	0.364486	-0.0998792
TCGA.97.8552	Luad	T1	N0	MX	Stage I	C1	55	Female	0	20.57	0	20.57	NA	NA	NA	3180.49	76.8293	326.829	927.439	1342.07	421.341	1360.37	3085.37	0.78052	0.560585	0.630189	0.573753	0.00395303	0.160143	0.586407	0.332672	0.122263	0.284945	-0.000445038	0.110795	0.00456633	0.266172	0.166114	0.0771564	0.296897	0.0772233	0.309134	0.403986	0.426396	0.0860766	0.407156	-0.0935787
TCGA.97.A4LX	Luad	T2	N0	M0	Stage IB	C3	81	Male	0	20.17	0	20.17	NA	NA	NA	1287.62	203.679	681.421	758.846	4035.3	751.367	1831.35	2177.56	0.773135	0.739708	0.754628	0.68262	0.196327	0.28738	0.57823	0.429417	0.188679	0.421699	0.150469	0.265715	0.0956051	0.418144	0.238877	0.0922709	0.323594	0.141461	0.311287	0.36481	0.41401	0.0975416	0.499206	-0.133718
TCGA.97.A4M0	Luad	T2	N0	M0	Stage IB	C4	60	Female	0	21.42	0	21.42	NA	NA	NA	4112.68	145.985	1492.7	715.328	5435.22	1221.26	1538.32	2416.06	0.800137	0.76037	0.755448	0.673687	0.146493	0.25193	0.572671	0.362281	0.16759	0.350651	-0.0765081	0.138122	0.0732623	0.236972	0.185908	0.0944643	0.289594	0.0558987	0.317636	0.375114	0.372667	0.059893	0.412223	-0.150144
TCGA.97.A4M1	Luad	T1	N0	M0	Stage IA	C3	52	Female	0	19.74	0	19.74	NA	NA	NA	2746.94	68.0372	412.628	705.335	1058.74	543.808	1757.22	2674.99	0.785899	0.625457	0.658946	0.603839	-0.0415064	0.148648	0.5801	0.328752	0.142874	0.280221	-0.150678	0.0501675	0.0134384	0.251867	0.16265	0.0876576	0.294287	0.0811104	0.284378	0.410282	0.412975	0.0970151	0.344862	-0.169732
TCGA.97.A4M3	Luad	T1	N0	M0	Stage IA	C3	69	Female	0	17.74	1	1.77	NA	NA	NA	1200.3	47.5468	324.734	733.434	867.476	295.397	1404.15	2334.34	1.31464	0.495957	0.518673	0.543685	0.0637166	0.110322	0.532269	0.263847	0.13502	0.19465	-0.178445	0.000903354	0.00119441	0.143059	0.146408	0.102037	0.243713	0.0509043	0.219238	0.344368	0.383942	0.006277	0.21422	-0.129789
TCGA.97.A4M5	Luad	T1	N0	M0	Stage IA	C3	83	Male	0	20.83	0	20.83	NA	NA	NA	2141.54	64.9079	844.221	860.134	1865.58	709.799	1724.04	2760.05	0.89859	0.717081	0.664543	0.631263	0.0517369	0.167262	0.571917	0.363996	0.149136	0.336825	-0.0537738	0.117906	0.0362114	0.265642	0.16727	0.141881	0.286154	0.0818007	0.260071	0.372901	0.407704	0.0992578	0.335941	-0.164744
TCGA.97.A4M6	Luad	T1	N0	M0	Stage IA	C1	45	Female	0	18.66	0	18.66	NA	NA	NA	3975.33	85.4369	849.343	1003.31	6524.27	1112.96	1568.02	2771.44	1.0362	0.792925	0.761375	0.684325	0.137804	0.249012	0.596974	0.362044	0.162395	0.367662	0.0825679	0.158317	0.0585003	0.290003	0.182306	0.119635	0.324994	0.101834	0.335339	0.369024	0.438831	0.0919398	0.433518	-0.0802941
TCGA.97.A4M7	Luad	T1	N0	M0	Stage IA	C3	74	Male	0	20.66	0	20.66	NA	NA	NA	2871.08	74.7744	505.801	787.28	3351.53	553.073	1285.35	1880.96	0.687835	0.661509	0.700381	0.630095	0.128503	0.191945	0.599397	0.375977	0.183166	0.337294	0.00880323	0.127776	0.0401196	0.317367	0.190986	0.147459	0.334282	0.086178	0.303009	0.42802	0.399375	0.0681152	0.416382	-0.102166
TCGA.98.8020	Lusc	T2	N2	M0	Stage IIIA	C1	56	Female	1	2.76	1	0.36	NA	NA	NA	1227.67	188.05	425.157	997.484	4685.53	895.597	1137.74	2697.48	0.657964	0.656005	0.646776	0.652908	0.185908	0.164669	0.563332	0.387406	0.1557	0.296321	-0.155165	0.0356736	0.0941019	0.267128	0.164808	0.153437	0.251559	0.12316	0.2827	0.366812	0.40328	0.0370247	0.364215	-0.114881
TCGA.98.8021	Lusc	T1	N0	M0	Stage IA	C4	75	Female	0	30.78	1	30.16	NA	NA	NA	1027.07	183.869	276.368	1138.18	8278.06	473.209	978.003	6194.59	0.854122	0.504388	0.574315	0.589263	0.0673673	0.0828809	0.542363	0.344558	0.143997	0.199244	-0.100211	-0.0123261	0.0728436	0.149448	0.133511	0.149846	0.24364	0.0678325	0.199215	0.354883	0.401325	-0.00984001	0.168035	-0.196901
TCGA.98.8023	Lusc	T3	N1	M0	Stage IIIA	C2	70	Male	0	21.32	0	21.32	NA	NA	NA	1675.69	327.294	781.719	822.969	4398.86	911.554	1551.27	1700.71	0.716542	0.720067	0.68819	0.681169	0.261565	0.241796	0.557108	0.356302	0.184943	0.357897	0.00713917	0.0963764	0.0944269	0.276827	0.202491	0.15451	0.308886	0.173939	0.274102	0.346635	0.379666	0.0739511	0.413907	-0.235169
TCGA.98.A538	Lusc	T3	N0	M0	Stage IIB	C4	67	Male	0	27.14	0	27.14	NA	NA	NA	886.805	177.287	329.563	1209.01	7220.97	384	1394.39	1104.92	0.868286	0.509605	0.566652	0.603273	0.19561	0.143314	0.535876	0.353052	0.143208	0.243615	-0.0831853	0.101323	0.114408	0.175798	0.138169	0.14446	0.237722	0.0688081	0.218223	0.37962	0.363426	-0.0207769	0.293212	-0.160544
TCGA.98.A539	Lusc	T3	N0	M0	Stage IIB	C2	63	Male	0	5.68	1	5.68	NA	NA	NA	565.745	291.431	837.285	926.564	4876.6	290.968	2035.39	2642.77	1.14191	0.524705	0.553815	0.597075	0.165751	0.0701385	0.54565	0.360885	0.186416	0.257617	-0.0971925	0.0429461	0.141724	0.273649	0.13048	0.104031	0.221958	0.0976809	0.257237	0.375147	0.411196	0.031782	0.284686	-0.143807
TCGA.98.A53A	Lusc	T2	N0	M0	Stage IB	C2	70	Male	1	18.13	NA	NA	NA	NA	NA	275.811	8.3579	101.77	2222.22	3774.83	416.913	970.501	3042.28	1.19618	0.502121	0.527129	0.58147	0.170055	0.124024	0.467985	0.231282	0.171708	0.208459	-0.141606	-0.0461254	0.0673079	0.0481327	0.0745058	0.101284	0.205572	0.060408	0.161532	0.334852	0.34427	-0.0567728	0.120888	-0.257834
TCGA.98.A53B	Lusc	T2	N0	M0	Stage IB	C2	69	Male	1	2	NA	NA	NA	NA	NA	1677.53	321.125	428.763	1793.21	4712.82	537.74	859.312	4020.1	0.841577	0.644141	0.636293	0.644652	0.149469	0.151383	0.544411	0.305318	0.158257	0.241723	-0.140863	0.0409338	0.107232	0.239162	0.11455	0.10989	0.221696	0.110271	0.247825	0.358999	0.399962	0.0136291	0.311539	-0.224918
TCGA.98.A53I	Lusc	T2	N1	M0	Stage IIA	C4	64	Male	0	18.56	0	18.56	NA	NA	NA	564.182	51.9866	1000.1	1063.59	5051.22	607.646	1125.81	2889.52	1.18112	0.670258	0.657298	0.664497	0.239763	0.234794	0.541382	0.315642	0.174295	0.298271	0.178039	0.226775	0.138587	0.194185	0.180041	0.0888468	0.265308	0.102142	0.233141	0.356198	0.394815	0.0236085	0.349607	-0.229731
TCGA.98.A53J	Lusc	T2	N0	M0	Stage IB	C3	77	Male	0	20.7	0	20.7	NA	NA	NA	597.971	17.7552	168.675	704.502	5320.23	538.364	1854.79	3319.59	1.21801	0.414098	0.538515	0.548144	0.108083	0.120657	0.48857	0.267018	0.160251	0.198021	-0.237672	-0.0438318	0.0337475	0.0877597	0.109028	0.104229	0.203293	0.0340717	0.214072	0.361251	0.366036	-0.0367974	0.205978	-0.114689
TCGA.99.7458	Luad	T4	N0	M0	Stage IIIA	C4	74	Female	0	24.54	0	24.54	wildtype	wildtype	NA	2917.16	113.879	1112.97	1046.43	3272.37	1290.08	1095.42	2331.21	0.681306	0.686307	0.701234	0.653164	0.179816	0.237966	0.581584	0.40396	0.18324	0.356349	-0.0538597	0.141271	0.0745606	0.322297	0.21249	0.149055	0.320272	0.106109	0.290586	0.391271	0.395556	0.0581115	0.412291	-0.132593
TCGA.99.8025	Luad	T3	N2	M0	Stage IIIA	C4	72	Female	0	34.82	0	34.82	NA	NA	NA	1801.73	148.95	969.344	883.372	1354.88	650.117	1253.58	2370.88	0.964123	0.61066	0.599079	0.605101	0.0472878	0.123849	0.572206	0.291453	0.104809	0.258867	-0.0998637	0.0331831	0.0370603	0.119146	0.128851	0.077241	0.275402	0.0487037	0.238272	0.410078	0.361345	0.00213585	0.224233	-0.104167
TCGA.99.8028	Luad	T1	N0	M0	Stage IA	C4	50	Female	0	36.73	0	36.73	NA	NA	NA	1590.86	107.665	811.366	529.283	3581.81	4157.6	2089.57	1509.04	0.692168	0.738231	0.736849	0.660863	0.27703	0.390663	0.615031	0.403477	0.195158	0.445607	0.114151	0.248662	0.0579579	0.421795	0.280531	0.185923	0.361714	0.179053	0.338459	0.424061	0.427137	0.150606	0.581209	-0.178023
TCGA.99.8032	Luad	T1	N0	M0	Stage IA	C2	61	Male	0	1.45	0	1.45	NA	NA	NA	1125.26	102.865	239.366	934.389	1237.9	282.781	1856.26	2565.37	1.00659	0.546762	0.524558	0.569917	0.156643	0.153173	0.54766	0.314433	0.195336	0.238999	-0.00716298	0.0584234	0.0939662	0.207889	0.147378	0.183057	0.299908	0.0736404	0.252622	0.402316	0.39001	0.00960129	0.307634	-0.120473
TCGA.99.8033	Luad	TX	NX	M1	Stage IV	C1	74	Female	1	21.55	NA	NA	NA	NA	NA	923.438	127.734	594.141	1104.69	3307.42	827.734	1759.38	1983.59	1.2276	0.640947	0.689286	0.65726	0.283514	0.264642	0.584868	0.32264	0.146398	0.338066	-0.0871236	0.0736209	0.00546218	0.210538	0.181106	0.193217	0.285643	0.104684	0.293908	0.373054	0.367934	0.0176532	0.358534	-0.0422869
TCGA.J1.A4AH	Lusc	T2	N0	MX	Stage IIA	C4	70	Male	0	19.09	0	19.09	NA	NA	NA	305.903	12.5224	644.007	940.966	2500.89	290.698	1048.3	4759.39	1.20634	0.52241	0.495725	0.578422	0.128697	0.111055	0.51652	0.268437	0.158092	0.128644	-0.0796494	0.0463801	0.1253	0.0725358	0.075832	0.0891687	0.185767	0.0718663	0.169168	0.307616	0.388118	-0.0489942	0.133719	-0.31446
TCGA.J2.8192	Luad	T2	N1	MX	Stage IIA	C1	65	Female	0	24.28	1	15.83	NA	NA	NA	1485.12	125.387	733.928	1051.15	5907.09	995.213	1392.77	1476.11	0.623205	0.675723	0.706892	0.641441	0.13385	0.149741	0.603611	0.442844	0.184718	0.353112	-0.0965798	0.110952	0.101972	0.377292	0.220361	0.17682	0.342577	0.123375	0.325282	0.415225	0.417778	0.0947181	0.453009	-0.113541
TCGA.J2.8194	Luad	T3	N0	MX	Stage IIB	C3	69	Female	0	23.78	1	15.44	NA	NA	NA	1154.82	97.6886	491.06	1167.9	2064.11	400.349	1401.22	2674.23	1.22025	0.526708	0.568851	0.566519	0.106254	0.110563	0.5591	0.385129	0.145111	0.289114	-0.151692	-0.00230567	0.0429563	0.243981	0.145523	0.157682	0.288155	0.0640033	0.288187	0.40599	0.39001	0.0832317	0.316198	-0.0808236
TCGA.J2.A4AD	Luad	T1	N0	MX	Stage IA	C2	61	Female	1	18.07	1	17.21	NA	NA	NA	873.731	147.787	617.134	995.128	1950.87	655.298	933.009	1829.48	0.998805	0.549672	0.551205	0.582401	0.0933173	0.0703213	0.545594	0.291642	0.0990396	0.18547	-0.221937	-0.0356707	0.0503378	0.084409	0.130438	0.0618035	0.226472	0.0350399	0.190582	0.378793	0.360082	-0.0749726	0.167435	-0.145094
TCGA.J2.A4AG	Luad	T1	N0	MX	Stage IA	C3	66	Female	0	32.46	0	32.46	NA	NA	NA	1992.96	158.717	852.681	1265.79	2211.9	769.382	950.612	2306.46	0.722841	0.659608	0.67215	0.63008	0.210041	0.231478	0.595689	0.356576	0.159238	0.334879	0.0774001	0.182464	0.0746428	0.297577	0.197031	0.193718	0.305327	0.111467	0.308431	0.38633	0.396426	0.0444943	0.364002	-0.165009
TCGA.L3.A4E7	Lusc	T2	N0	M0	Stage IB	C2	71	Male	0	12.88	0	12.88	NA	NA	NA	1733.59	119.981	775.154	767.123	5545.58	560.699	1349.55	2724.61	0.759339	0.605639	0.647174	0.621585	0.104938	0.116404	0.555903	0.335616	0.164955	0.269172	-0.0806617	0.0514645	0.0574335	0.21518	0.110478	0.146917	0.264904	0.0802568	0.26672	0.435659	0.408251	0.0416524	0.334285	-0.126421
TCGA.L3.A524	Lusc	T3	N0	M0	Stage IIB	C2	45	Female	1	16.1	NA	NA	NA	NA	-0.042734	328.78	33.9143	718.323	1178.99	3516.72	208.196	1522.37	6217.62	1.19334	0.457175	0.46787	0.571851	0.171993	0.135389	0.468831	0.292337	0.119043	0.137834	-0.239546	-0.0417612	0.139951	0.127629	0.111358	0.112932	0.225574	0.0671465	0.191829	0.308379	0.374825	-0.0465384	0.166261	-0.35485
TCGA.L4.A4E5	Luad	T1	N0	M0	Stage I	C4	48	Female	0	18.99	0	18.99	NA	NA	0.66725	1165.42	83.2765	830.489	708.532	486.917	307.167	1869.85	1843	0.821882	0.652183	0.570193	0.612752	0.124829	0.108473	0.535806	0.286088	0.104612	0.192903	-0.1342	0.0333221	0.0510679	0.132414	0.124934	0.145268	0.250459	0.0251095	0.238035	0.372327	0.334806	-0.023212	0.212261	-0.139476
TCGA.L9.A443	Luad	T1	N0	MX	Stage IA	C4	63	Female	1	6.34	NA	NA	NA	NA	-0.23547	1515.09	44.3633	846.834	598.063	3081.85	454.865	1165.8	2448.41	0.885394	0.640997	0.59915	0.60378	0.112656	0.159583	0.575304	0.285271	0.135675	0.294529	-0.146756	-0.0161917	0.0400441	0.100928	0.165606	0.103187	0.296513	0.0875256	0.2532	0.377861	0.367767	0.0297974	0.308986	-0.140448
TCGA.L9.A444	Luad	T1	N0	MX	Stage IA	C2	60	Female	0	10.09	0	10.09	NA	NA	NA	1752.47	101.746	921.033	694.001	1830.68	678.056	1279.42	1457.86	0.614794	0.723931	0.74811	0.664755	0.184738	0.377994	0.615084	0.364297	0.142126	0.426015	0.0826617	0.226391	0.0722031	0.265285	0.230121	0.133478	0.301017	0.123403	0.311527	0.326518	0.385629	0.072193	0.479726	-0.16318
TCGA.L9.A50W	Luad	T1	N1	MX	Stage IIA	C3	75	Male	1	14.52	1	12.78	NA	NA	NA	1800.32	97.1624	214.583	781.801	1037.65	535.706	1480.32	2605	0.982266	0.59787	0.644493	0.583814	0.0245519	0.141818	0.571819	0.28314	0.138991	0.247033	-0.109558	0.0231513	0.0517446	0.104038	0.165844	0.123044	0.301316	0.036497	0.302448	0.36731	0.385287	0.0319602	0.280108	-0.105556
TCGA.L9.A5IP	Luad	T3	N2	M1	Stage IV	C4	40	Female	1	1.91	1	1.61	NA	NA	NA	350.57	179.229	603.418	1172.22	8029.8	1116.56	1578.44	4074.5	1.2565	0.580837	0.594257	0.604214	0.243642	0.165876	0.550803	0.291208	0.163738	0.269856	-0.141127	0.00744197	-0.0134921	0.171476	0.165611	0.112404	0.239517	0.0936728	0.283677	0.359191	0.387171	0.0602738	0.300939	-0.0122136
TCGA.L9.A7SV	Luad	T2	N1	M0	Stage IIA	C3	69	Male	0	18.56	0	18.56	NA	NA	NA	431.158	62.6179	216.522	685.024	662.014	402.49	1510	3625.42	0.942775	0.49714	0.495692	0.550281	0.125732	0.124269	0.533888	0.294962	0.105401	0.167731	-0.170035	0.0272221	0.0787442	0.0789948	0.0842233	0.1118	0.209831	0.00864876	0.177189	0.378501	0.315194	-0.0926808	0.138339	-0.255784
TCGA.L9.A8F4	Luad	T2	N0	MX	Stage IB	C2	64	Female	0	15.64	0	15.64	NA	NA	NA	1318.36	193.237	327.08	1153.15	1130.56	391.493	997.971	3910.74	0.719952	0.574314	0.654996	0.612084	0.213343	0.296614	0.579763	0.300151	0.140241	0.323659	0.0182545	0.200826	0.102971	0.283288	0.164447	0.0381663	0.262659	0.0900399	0.275659	0.328623	0.385934	0.0504595	0.436506	-0.163115
TCGA.LA.A446	Lusc	T1	N0	MX	Stage IA	C2	68	Male	0	13.17	0	13.17	NA	NA	NA	693.088	9.6204	209.558	1237.69	4309.94	152.254	1043.61	4525.78	1.21862	0.393567	0.491174	0.553974	0.156132	0.124139	0.528841	0.29013	0.140094	0.181289	-0.0883286	0.0178909	0.0774494	0.116707	0.0794761	0.118866	0.170328	0.0453112	0.207516	0.34589	0.363002	-0.0534562	0.220265	-0.16981
TCGA.LA.A7SW	Lusc	T3	N1	MX	Stage IIIA	C4	71	Male	1	13.4	1	10.22	NA	NA	NA	798.517	269.952	351.941	1011.77	5712.17	275.185	1310.51	4127.34	0.82978	0.456743	0.430179	0.551951	0.166801	0.0695655	0.524437	0.337657	0.13007	0.135762	-0.245341	-0.104711	0.13278	0.12952	0.109715	0.120479	0.217857	0.0989795	0.222054	0.413667	0.390194	-0.0259482	0.229738	-0.155834
TCGA.MF.A522	Lusc	T2	N0	MX	Stage IB	C4	54	Male	1	11.83	1	5.68	NA	NA	-0.15294	367.321	81.058	119.454	918.089	6531.14	179.607	1184.73	3227.82	1.2315	0.409386	0.447261	0.533029	0.176685	0.123855	0.50967	0.333934	0.136338	0.122548	-0.282195	-0.0766806	0.0805766	0.0861499	0.0815285	0.100371	0.168207	0.072915	0.227517	0.341367	0.310671	-0.0911425	0.206265	-0.18514
TCGA.MN.A4N1	Luad	T2	N1	M0	Stage IIA	C2	60	Male	0	27.17	0	27.17	NA	NA	-0.088136	1081.54	40.3033	332.814	355.251	670.198	218.137	1457.98	1455.07	0.786756	0.478874	0.484887	0.535235	0.0662922	0.0644684	0.540924	0.271948	0.124881	0.236987	-0.200312	-0.0526536	0.0528364	0.11783	0.137981	0.11009	0.226504	0.0620436	0.206986	0.335551	0.319983	-0.0196799	0.169314	-0.148404
TCGA.MN.A4N4	Luad	T1	N0	M0	Stage IA	C2	57	Male	0	38.6	0	38.6	NA	NA	-0.57942	1046.46	55.7341	504.489	732.711	4455.36	427.134	1319.84	1531.73	0.673954	0.551211	0.601949	0.584864	0.0812153	0.123713	0.582062	0.348831	0.149556	0.245931	-0.100418	0.0102443	0.0645898	0.184096	0.169043	0.0117486	0.276761	0.0853571	0.277299	0.354858	0.366589	-0.00707042	0.371917	-0.136333
TCGA.MN.A4N5	Luad	T1	N0	M0	Stage IA	C4	63	Male	0	2.76	0	2.76	NA	NA	NA	1453.15	58.6614	665.354	770.079	3090.55	1165.35	2144.49	3727.95	0.732869	0.737999	0.714774	0.675719	0.177497	0.238969	0.575797	0.29883	0.130881	0.339031	-0.114991	0.0613613	0.0242324	0.140119	0.168859	0.10798	0.265065	0.0733495	0.285743	0.365873	0.372014	-0.00853654	0.34197	-0.150464
TCGA.MP.A4SW	Luad	T2	N1	M0	Stage IIB	C3	53	Male	1	58.41	NA	NA	NA	NA	NA	2343.81	63.7523	404.827	570.583	2989.07	1024.59	1673.5	1525.96	0.854563	0.704155	0.697885	0.64692	0.134908	0.177752	0.580357	0.367509	0.156507	0.32983	0.0143969	0.144277	0.0364251	0.28107	0.173119	0.092567	0.275777	0.0880389	0.281295	0.391053	0.398017	0.0548273	0.38216	-0.136147
TCGA.MP.A4T4	Luad	T2	N1	M0	Stage IIB	C2	68	Female	1	85.97	NA	NA	NA	NA	NA	1106.81	171.097	1046.4	727.888	5059.93	1307.88	1446.11	2398.26	0.781176	0.769643	0.750038	0.698713	0.235071	0.321067	0.590358	0.375254	0.159781	0.434143	0.0376736	0.2077	0.124496	0.346303	0.222114	0.105401	0.301896	0.15235	0.279495	0.371098	0.409097	0.0592728	0.461307	-0.142595
TCGA.MP.A4T6	Luad	T1	N2	MX	Stage IIIA	C3	76	Female	1	58.8	NA	NA	NA	NA	NA	1508.14	153.705	383.532	1269.9	1552.06	645.563	1228.55	3523.88	0.644299	0.702065	0.678322	0.63299	0.0302939	0.182535	0.563837	0.281813	0.101315	0.296417	-0.0908061	0.0765746	-0.0140023	0.15619	0.142404	0.062727	0.243224	0.026278	0.281786	0.293893	0.35325	0.0328681	0.285144	-0.124922
TCGA.MP.A4T7	Luad	T2	N0	M1	Stage IV	C4	75	Female	1	5.49	NA	NA	NA	NA	NA	1932.08	70.1371	561.538	576.977	1860.62	349.803	2009.72	3331.73	1.19428	0.619682	0.604058	0.595041	0.141613	0.164075	0.580552	0.30291	0.138999	0.27792	-0.111773	0.0669463	0.0222538	0.226886	0.146391	0.181967	0.229739	0.056048	0.268194	0.39257	0.392392	0.0800878	0.351013	-0.0756918
TCGA.MP.A4T8	Luad	T2	N2	M0	Stage IIIA	C3	68	Male	1	5.29	NA	NA	NA	NA	NA	846.614	143.622	986.457	720.21	1090.18	626.142	1347.19	1704.99	0.9299	0.651953	0.546058	0.600407	0.118104	0.124441	0.549761	0.329117	0.140379	0.181046	-0.207973	-0.0646651	0.0988977	0.107415	0.116169	0.128146	0.239149	0.0634437	0.234276	0.363722	0.362956	-0.0264646	0.226285	-0.0934524
TCGA.MP.A4T9	Luad	T2	N2	MX	Stage IIIA	C4	54	Female	1	41.56	1	41	NA	NA	0.60119	1783.75	76.4636	455.994	911.589	1625.25	533.254	1474.31	1996.81	0.61457	0.597708	0.613268	0.605087	0.137702	0.159259	0.571609	0.378901	0.152043	0.331285	-0.117686	0.0703287	0.0675092	0.283443	0.191437	0.107785	0.300487	0.105121	0.277295	0.399874	0.42345	0.0664929	0.357046	-0.113639
TCGA.MP.A4TA	Luad	T1	N0	M0	Stage IA	C4	75	Female	1	31.21	1	23.82	NA	NA	NA	687.115	233.078	767.5	789.313	2800.57	785.274	1912.29	1433.61	1.0687	0.753418	0.722449	0.702179	0.201237	0.180366	0.577082	0.316261	0.110357	0.285611	-0.115214	0.0364612	0.027412	0.180669	0.16687	0.128665	0.245674	0.106392	0.269883	0.354502	0.367508	0.0280858	0.361663	-0.134165
TCGA.MP.A4TC	Luad	T1	N2	M0	Stage IIIA	C3	77	Male	1	2.43	NA	NA	NA	NA	NA	1757.05	157.871	1041.86	561.419	3163.33	994.54	1518.65	1782.53	0.822872	0.678807	0.691838	0.659978	0.250423	0.181913	0.579514	0.38827	0.146703	0.327181	-0.103472	0.0787749	0.129566	0.352729	0.20254	0.139651	0.332444	0.126262	0.289994	0.39678	0.388114	0.067062	0.397952	-0.137057
TCGA.MP.A4TD	Luad	T2	N2	M0	Stage IIIA	C3	71	Male	1	10.09	1	7.42	NA	NA	NA	1561.36	65.0567	360.276	617.546	1740.76	270.084	1717.1	2737.8	1.20512	0.526785	0.53821	0.550471	0.137567	0.202883	0.571581	0.339416	0.157063	0.284692	0.0498661	0.13965	0.0835002	0.223372	0.169106	0.155602	0.253673	0.0806319	0.243095	0.341611	0.38681	0.0409273	0.315125	-0.188402
TCGA.MP.A4TE	Luad	T2	N0	MX	Stage IIA	C4	56	Male	1	29.43	1	27.76	NA	NA	NA	708.811	103.084	250.22	602.643	260.352	134.361	1418.06	2248.9	1.21254	0.402214	0.389426	0.492714	0.0718685	0.122824	0.488593	0.276706	0.178237	0.108716	-0.130547	-0.073828	0.0976231	0.0457329	0.0496837	0.134558	0.267018	-0.00323881	0.182784	0.342867	0.341794	-0.0501672	0.154028	-0.025145
TCGA.MP.A4TF	Luad	T2	N0	M0	Stage IIA	C4	58	Female	1	11.04	1	6.41	NA	NA	NA	741.436	134.584	637.031	1168.03	2996.74	545.677	2448.61	2924.96	0.754373	0.616195	0.587038	0.618044	0.137421	0.132319	0.552264	0.27933	0.130122	0.233837	-0.111861	0.01577	-0.00569419	0.151807	0.120699	0.166289	0.246403	0.0640403	0.276462	0.362035	0.357554	-0.0482392	0.239891	-0.102917
TCGA.MP.A4TH	Luad	T1	N0	M0	Stage IA	C3	70	Female	0	24.34	0	24.34	NA	NA	NA	3139.76	92.7122	609.779	1298.43	2379.61	523.985	1497.69	2930.35	0.766764	0.634349	0.686006	0.616755	0.116281	0.25475	0.596679	0.30728	0.158872	0.368418	0.23412	0.301535	0.108224	0.249893	0.196672	0.133202	0.280864	0.0792589	0.291861	0.327429	0.393704	0.0496573	0.386157	-0.146813
TCGA.MP.A4TI	Luad	T2	N1	M0	Stage IIA	C3	72	Male	1	14.09	1	2.76	NA	NA	NA	2282.39	220.91	1549.96	569.957	5236.23	2282.91	1917.46	1741.65	0.67193	0.812798	0.771825	0.718497	0.334509	0.345211	0.612128	0.421653	0.205526	0.460426	0.0240116	0.185211	0.151813	0.460809	0.25548	0.166334	0.356946	0.184643	0.336171	0.38265	0.426174	0.155972	0.569886	-0.0842506
TCGA.MP.A4TJ	Luad	T1	N0	M0	Stage IA	C2	62	Female	1	11.14	NA	NA	NA	NA	NA	1917.03	142.358	1386.9	970.306	3025.33	863.755	1056.77	1932.75	0.723141	0.72893	0.753452	0.683582	0.310047	0.367991	0.599817	0.365188	0.184556	0.419789	0.174642	0.275962	0.120978	0.362455	0.240201	0.175005	0.328737	0.124044	0.309816	0.413324	0.416579	0.0920203	0.482069	-0.0719865
TCGA.MP.A4TK	Luad	T2	N1	MX	Stage IIB	C4	56	Female	1	19.12	1	17.9	NA	NA	NA	1670.63	155.027	331.847	725.607	3130.26	371.471	1578.5	1558.69	0.705093	0.592468	0.614014	0.599363	0.189481	0.171837	0.616391	0.414925	0.15572	0.364072	0.0332397	0.141949	0.174916	0.337701	0.212917	0.137286	0.284896	0.138318	0.304563	0.353142	0.388484	0.121528	0.430725	-0.117981
TCGA.MP.A5C7	Luad	T2	N0	M0	Stage IB	C3	76	Female	0	73.85	0	73.85	NA	NA	NA	712.107	32.3685	269.738	1082.27	584.708	216.62	856.935	2750.91	1.28602	0.463628	0.503397	0.528735	0.0416848	0.0977857	0.514472	0.232032	0.0767375	0.140156	-0.214072	-0.036972	0.0468018	0.0588342	0.0807391	0.138233	0.221192	0.0267	0.173413	0.31588	0.344395	-0.0480291	0.0948885	-0.145822
TCGA.NC.A5HD	Lusc	T3	N0	M0	Stage IIB	C4	79	Male	1	0.07	NA	NA	NA	NA	NA	739.453	189.282	409.35	616.876	6630.56	551.311	1363.17	4663.63	1.12545	0.5981	0.464497	0.59384	0.139303	0.100953	0.461483	0.249126	0.176383	0.0591975	-0.193351	-0.104134	0.0763108	0.0998942	0.0623253	0.136899	0.193857	0.0486927	0.149375	0.36607	0.319928	-0.107757	0.0756446	-0.269596
TCGA.NC.A5HE	Lusc	T2	N1	M0	Stage IIB	C4	60	Male	0	76.74	0	76.74	NA	NA	NA	2606.1	82.5921	599.746	697.162	7788.65	767.471	1676.41	1504.87	1.11466	0.666128	0.738462	0.673814	0.383447	0.425123	0.591616	0.317352	0.189966	0.397089	-0.0321747	0.158095	0.0863885	0.363047	0.249984	0.126201	0.34059	0.147658	0.312651	0.354623	0.392013	0.122749	0.543689	-0.226374
TCGA.NC.A5HF	Lusc	T4	N0	MX	Stage IIIB	C2	74	Male	1	4.53	1	4.34	NA	NA	NA	746.388	319.382	119.582	479.322	7846.54	77.728	1531.14	4149.98	1.14448	0.464748	0.459436	0.537257	0.0272531	0.0321608	0.515937	0.267084	0.100009	0.134269	-0.242476	-0.146457	0.0438438	0.0672218	0.0412943	0.135196	0.188128	0.0544253	0.151905	0.374032	0.325873	-0.0945592	0.127647	-0.172427
TCGA.NC.A5HG	Lusc	T2	N2	M0	Stage IIIA	C4	59	Male	0	64.49	0	64.49	NA	NA	NA	901.521	140.913	901.922	955.965	9711.37	1091.27	1078.86	1617.69	0.870522	0.712333	0.541473	0.650358	0.172339	0.130402	0.545174	0.276728	0.126938	0.162958	-0.266527	-0.0926227	0.0220253	0.0203781	0.0507156	0.0754066	0.178668	0.0598071	0.182495	0.338102	0.324601	-0.0497818	0.147835	-0.101265
TCGA.NC.A5HH	Lusc	T1	N0	M0	Stage IA	C2	53	Male	0	1.22	0	1.22	NA	NA	NA	243.217	139.05	105.62	584.302	2289.24	54.2636	771.802	3740.31	0.661188	0.300958	0.410748	0.519093	0.147427	0.171615	0.463333	0.241647	0.153473	0.0980398	-0.197922	-0.120992	0.112032	0.0747265	0.0500483	0.116421	0.142676	0.0844758	0.162617	0.298039	0.368565	-0.0906163	0.170442	-0.28125
TCGA.NC.A5HI	Lusc	T2	N0	M0	Stage IB	C2	68	Female	0	57.26	1	2.3	NA	NA	NA	411.126	243.329	161.465	613.297	6425.6	56.9878	1763.91	3242.88	0.908134	0.374089	0.446359	0.525955	0.155191	0.150242	0.500954	0.285647	0.127867	0.164154	-0.149276	0.0248672	0.0540987	0.0801687	0.0833662	0.0633333	0.202274	0.0446421	0.243461	0.382753	0.318502	-0.0503686	0.204473	-0.199734
TCGA.NC.A5HK	Lusc	T3	N0	M0	Stage IIB	C4	58	Female	0	4.2	0	4.2	NA	NA	NA	892.562	268.939	487.259	657.713	12562	1382.58	1166.67	3520.66	0.91161	0.706794	0.599733	0.653831	0.211903	0.145588	0.517925	0.256647	0.0577078	0.206205	-0.162278	-0.058093	0.0191166	0.156909	0.105595	0.0394571	0.238884	0.087355	0.240685	0.279797	0.380309	-0.048839	0.277475	-0.151522
TCGA.NC.A5HL	Lusc	T2	N0	M0	Stage IIA	C4	73	Male	1	2.89	NA	NA	NA	NA	NA	399.853	38.7767	1431.21	1037.4	4172.78	590.716	1922.22	2918.33	1.24399	0.677254	0.675484	0.674702	0.260576	0.270099	0.520964	0.265623	0.182545	0.285199	-0.0570175	0.120304	0.109637	0.230831	0.165192	0.116832	0.221737	0.125057	0.260396	0.349466	0.330213	-0.00856858	0.296633	-0.2149
TCGA.NC.A5HM	Lusc	T2	N0	M0	Stage IB	C3	76	Male	0	39.82	0	39.82	NA	NA	NA	663.592	204.015	1764.51	634.835	5983.72	722.192	1531.74	900.705	0.908008	0.74811	0.680293	0.697196	0.251639	0.193874	0.544688	0.312293	0.130838	0.202072	-0.16064	-0.0106059	0.0528601	0.0788825	0.0837329	0.131795	0.272422	0.0682412	0.231998	0.389028	0.377566	-0.0652087	0.213406	-0.213493
TCGA.NC.A5HN	Lusc	T2	N1	M0	Stage IIA	C4	77	Male	0	49.24	0	49.24	NA	NA	NA	1454.25	124.847	1676.29	781.212	9863.36	1393.66	1347.3	1565.68	1.23525	0.673566	0.545115	0.646571	0.176455	0.159956	0.501458	0.284435	0.121947	0.159063	-0.164103	-0.0381533	0.0190444	0.0881712	0.0715828	0.165375	0.175777	0.0690354	0.171317	0.349158	0.325508	-0.123554	0.0765463	-0.252657
TCGA.NC.A5HO	Lusc	T3	N1	M0	Stage IIIA	C4	70	Female	0	43.89	0	43.89	NA	NA	NA	1285.36	261.373	145.575	526.055	6440.03	464.847	1598.01	3118.28	1.11411	0.5052	0.52411	0.574354	0.218641	0.206779	0.525403	0.318921	0.131188	0.234177	-0.19043	-0.0215155	0.0843667	0.0741255	0.131877	0.103743	0.22063	0.0654264	0.28592	0.33836	0.35136	-0.0526163	0.26526	-0.108679
TCGA.NC.A5HP	Lusc	T2	N0	M1	Stage IV	C2	69	Male	1	25.3	1	20.76	NA	NA	NA	882.603	108.881	1014.6	917.883	11795	299.878	1062.04	2324.82	0.838976	0.480627	0.527248	0.57206	0.0980943	0.0433747	0.531429	0.322856	0.150636	0.193336	-0.268108	-0.066954	0.115207	0.0834797	0.101266	0.0727201	0.231724	0.0712254	0.187966	0.354657	0.364358	-0.0210907	0.11986	-0.255315
TCGA.NC.A5HQ	Lusc	T3	N2	M0	Stage IIIA	C2	70	Male	1	14.72	NA	NA	NA	NA	NA	636.062	147.453	371.837	839.382	9634.8	734.058	1451.17	2741.61	1.00542	0.666283	0.629758	0.64229	0.280699	0.184022	0.54517	0.31114	0.173395	0.262197	0.0172434	0.116839	0.111614	0.122192	0.115458	0.117948	0.247203	0.0792337	0.277627	0.38648	0.366845	-0.032412	0.299058	-0.155824
TCGA.NC.A5HR	Lusc	T2	N1	M0	Stage IIA	C4	75	Female	0	40.87	0	40.87	NA	NA	NA	823.256	72.093	202.326	1187.21	5636.05	283.721	962.791	1577.91	1.21654	0.546249	0.537042	0.599405	0.188673	0.130702	0.489151	0.266755	0.190957	0.167224	-0.231288	0.0228797	0.126775	0.0603902	0.0734166	0.0737225	0.223777	0.0741516	0.209349	0.355663	0.314396	-0.0802086	0.10081	-0.268145
TCGA.NC.A5HT	Lusc	T3	N1	M0	Stage IIIA	C4	69	Male	0	26.41	1	18.66	NA	NA	NA	1287.48	286.775	581.683	780.764	7485.5	774.399	982.673	1681.4	0.934791	0.652379	0.455928	0.59113	0.0222331	0.0755079	0.495136	0.215376	0.0838365	0.126524	-0.260762	-0.115433	0.0811106	0.0284322	0.067964	0.100799	0.233236	0.0693442	0.16092	0.313285	0.323473	-0.10821	-0.0303942	-0.333728
TCGA.NJ.A4YF	Luad	T1	N0	M0	Stage IA	C3	50	Female	0	70.99	0	70.99	NA	NA	NA	1002.43	118.469	302.552	1129.4	352.369	128.797	2741.8	2259.42	0.993725	0.476836	0.415819	0.505756	0.0510539	0.14232	0.47014	0.277904	0.11066	0.151232	-0.177694	-0.0363309	0.0613429	0.0815149	0.0917121	0.0233403	0.186342	0.0169767	0.23654	0.377937	0.346158	-0.024448	0.281532	-0.0796249
TCGA.NJ.A4YG	Luad	T2	N0	M0	Stage IB	C4	65	Male	0	74.28	0	74.28	NA	NA	NA	4012.12	77.3672	991.917	478.637	3976.91	1137.41	1990.18	1707.85	0.982153	0.684346	0.674478	0.636781	0.0894598	0.179695	0.602539	0.347953	0.159018	0.291958	-0.120959	0.0697962	0.0549626	0.238444	0.148925	0.0963812	0.28926	0.102979	0.302996	0.393463	0.376086	0.0828716	0.349793	-0.172179
TCGA.NJ.A4YI	Luad	T2	N2	M0	Stage IIIA	C3	87	Female	1	0.13	NA	NA	NA	NA	NA	3374.96	67.1366	1007.05	988.923	4952	1117.82	1321.25	1532.73	0.702463	0.646086	0.650768	0.622366	0.0161184	0.089838	0.559147	0.338147	0.140534	0.265232	-0.228008	0.0390466	0.0222014	0.215863	0.154287	0.0414541	0.267415	0.0815289	0.297925	0.356967	0.402513	0.0507873	0.358006	-0.222858
TCGA.NJ.A4YP	Luad	T2	N0	M0	Stage IB	C5	52	Male	0	1.64	0	1.64	NA	NA	NA	1893.8	114.837	607.47	753.303	3496.44	499.492	1440.04	2523.12	0.882932	0.612822	0.623416	0.618199	0.187553	0.181616	0.565424	0.341858	0.155756	0.305787	-0.131359	0.0196303	0.0677613	0.176079	0.17467	0.137065	0.293243	0.108906	0.268238	0.354838	0.369402	0.0365001	0.309415	-0.181791
TCGA.NJ.A4YQ	Luad	T1	N0	M0	Stage IA	C4	69	Female	0	47.04	0	47.04	NA	NA	NA	1199.62	134.338	463.277	1208.41	1505.96	740.741	2138.1	2529.19	0.983982	0.63885	0.69456	0.633608	0.23819	0.366464	0.585336	0.356878	0.155479	0.355929	0.189313	0.286747	0.0895139	0.320508	0.229641	0.0728822	0.267055	0.106442	0.287504	0.363679	0.374763	0.0505671	0.524761	-0.041245
TCGA.NJ.A55O	Luad	T1	N1	M0	Stage IIA	C4	56	Female	0	0.43	0	0.43	NA	NA	NA	2356.48	89.2649	543.174	770.128	1092.18	601.517	1219.37	2399.07	0.955668	0.6587	0.619969	0.598199	0.0719685	0.157444	0.56011	0.366808	0.153076	0.302271	-0.103666	0.0952965	0.0193664	0.254816	0.171884	0.216196	0.257658	0.0985355	0.255357	0.386358	0.413931	0.0807989	0.335052	-0.169198
TCGA.NJ.A55R	Luad	T1	N0	MX	Stage IA	C3	67	Male	0	19.81	0	19.81	NA	NA	NA	849.883	28.3535	347.931	715.324	1384.03	205.442	1611.34	4355.86	1.30952	0.467345	0.507743	0.54061	0.0398635	0.0863098	0.526793	0.269514	0.191152	0.189854	-0.00177646	0.0483228	0.0536451	0.0751511	0.092403	0.0864262	0.252976	0.0305874	0.224652	0.330742	0.379742	-0.0352371	0.188595	-0.169199
TCGA.NK.A5CR	Lusc	T2	N0	MX	Stage IB	C3	77	Male	0	83.51	0	83.51	NA	NA	NA	332	5.3333	176	606.667	4631.33	53.3333	1099.33	3348.67	1.21168	0.309597	0.388869	0.487852	0.113489	0.0989883	0.484474	0.313939	0.188138	0.116275	-0.165116	-0.0414752	0.148065	0.0417495	0.0764478	0.207814	0.174547	0.101138	0.132501	0.396585	0.33437	-0.0953509	0.147198	-0.24533
TCGA.NK.A5CT	Lusc	T1	N0	M0	Stage IA	NA	70	Male	0	65.6	1	65.37	NA	NA	NA	1205.39	140.444	369.588	700.634	4058.08	548.574	1274.02	2289.86	0.851148	0.592957	0.623897	0.621942	0.184966	0.112852	0.57766	0.327947	0.181154	0.178442	-0.177556	-0.0389911	0.0379081	0.158224	0.123923	0.181611	0.268052	0.0871264	0.246209	0.356318	0.38056	-0.0319134	0.242793	-0.0509591
TCGA.NK.A5CX	Lusc	T2	N0	MX	Stage IIA	C4	73	Male	0	3.65	0	3.65	NA	NA	NA	2026.16	187.798	515.956	754.126	8540.9	504.218	1177.65	2577.33	0.879488	0.699267	0.719598	0.679514	0.147447	0.17502	0.57713	0.356314	0.183526	0.299548	-0.110354	0.0518009	0.0706655	0.247231	0.128512	0.128838	0.280625	0.120114	0.256961	0.357748	0.413539	0.0111503	0.348589	-0.113568
TCGA.NK.A5D1	Lusc	T2	N1	M0	Stage IIA	NA	57	Male	0	16.79	1	5.22	NA	NA	NA	444.509	151.869	167.056	1327.69	3040.3	327.103	1533.88	1616.82	0.724324	0.475461	0.455866	0.570038	0.127422	0.105826	0.473639	0.241232	0.167789	0.161328	-0.258031	-0.159154	0.122998	0.0188391	0.042049	0.155144	0.212885	0.0767802	0.180695	0.345268	0.319584	-0.0861646	0.115412	-0.291671
TCGA.NK.A7XE	Lusc	T4	N2	M0	Stage IIIB	C5	66	Male	0	0.43	0	0.43	NA	NA	NA	751.58	269.911	149.178	588.496	4798.36	441.846	1151.71	1754.74	1.15908	0.57521	0.55181	0.599481	0.191649	0.146089	0.497524	0.289174	0.165025	0.213249	-0.255542	-0.0764347	0.13621	0.0543208	0.0941558	0.052061	0.223846	0.0539978	0.237078	0.349324	0.373075	-0.0303473	0.204749	-0.234917
TCGA.O1.A52J	Luad	T1	N0	MX	Stage IA	C3	74	Female	1	59.07	1	29.5	NA	NA	NA	2937.32	102.871	363.158	1202.39	2634.93	648.325	2786.12	2272.25	0.764896	0.657431	0.684931	0.624577	0.0694632	0.161139	0.575293	0.346859	0.128301	0.286379	-0.199444	0.0643301	0.0402696	0.290778	0.164851	0.0689686	0.289495	0.0836717	0.297812	0.431468	0.418833	0.122366	0.453411	-0.143979
TCGA.O2.A52N	Lusc	T2	N0	MX	Stage I	C4	78	Male	1	33.05	NA	NA	NA	NA	NA	895.628	249.18	267.213	587.432	6677.6	891.257	1704.37	4197.81	0.990022	0.608379	0.692505	0.662323	0.197236	0.165064	0.5519	0.33956	0.14912	0.325019	-0.169909	0.0235555	0.116343	0.233236	0.148321	0.0841711	0.237395	0.0839969	0.253138	0.3572	0.403299	-0.0074312	0.271171	-0.213492
TCGA.O2.A52Q	Lusc	T3	N1	MX	Stage III	C2	44	Female	1	3.71	1	2.86	NA	NA	NA	1830.13	237.092	892.202	629.761	5385.52	1597.02	3314.32	1368.38	1.13878	0.76684	0.730513	0.700922	0.284715	0.26307	0.583422	0.343999	0.162762	0.365507	-0.122468	0.129866	0.132337	0.411686	0.231329	0.102459	0.286723	0.179778	0.327535	0.39692	0.401244	0.109686	0.489477	-0.145319
TCGA.O2.A52V	Lusc	T3	N0	MX	Stage II	C4	75	Female	1	43.86	1	22.67	NA	NA	NA	2548.17	208.845	393.739	976.993	6183.84	670.239	1185.84	2208.22	1.02146	0.585355	0.589458	0.620141	0.20084	0.129965	0.544886	0.356644	0.15505	0.255663	-0.0820012	0.074607	0.094152	0.217911	0.163364	0.138224	0.239337	0.11223	0.229965	0.39702	0.386728	-0.00328606	0.299861	-0.213522
TCGA.O2.A52W	Lusc	T2	N0	MX	Stage I	C4	63	Male	1	8.57	NA	NA	NA	NA	NA	593.767	282.106	219.237	614.186	7081.14	283.181	936.593	3127.35	0.805238	0.449835	0.517644	0.562127	0.221584	0.0988875	0.517796	0.308866	0.144515	0.191511	-0.161289	0.00159877	0.0897601	0.0936878	0.0786477	0.153129	0.20828	0.0770054	0.208793	0.337411	0.347802	-0.00402018	0.225071	-0.212726
TCGA.O2.A5IB	Lusc	T3	N1	MX	Stage III	C4	71	Female	1	11.17	1	8.31	NA	NA	NA	292.865	372.737	1139.24	951.544	6859.16	596.912	1051.12	4199.15	0.681415	0.514442	0.447169	0.579572	0.169563	0.064494	0.460153	0.223296	0.108537	0.115429	-0.144088	-0.0822993	0.0961074	0.00191412	0.0452115	0.127967	0.218179	-0.0051338	0.129188	0.279308	0.301826	-0.0794519	0.0255263	-0.309709
TCGA.S2.AA1A	Luad	T1	N0	M0	Stage IA	C3	68	Female	0	16.85	0	16.85	NA	NA	NA	2663.37	131.694	563.468	899.583	2155.59	657.161	1162.32	1924.96	0.732829	0.635956	0.674643	0.598098	0.139696	0.281668	0.610497	0.323939	0.153511	0.377088	0.229117	0.27034	0.0624431	0.249931	0.251574	0.149092	0.288354	0.105904	0.299485	0.301291	0.401171	0.0390047	0.41298	-0.219938
TCGA.XC.AA0X	Lusc	T1	N0	M0	Stage IA	C2	77	Female	1	0.2	NA	NA	NA	NA	NA	1035.63	108.052	271.434	1099.31	4613.34	323.111	982.383	3524.47	1.06212	0.53461	0.596149	0.599331	0.216204	0.154755	0.573728	0.352869	0.16124	0.278163	0.0159907	0.136097	0.121136	0.296339	0.17885	0.134099	0.258466	0.106927	0.25651	0.391257	0.435726	0.0529592	0.410313	-0.104214
													wildtype	wildtype

## Sheet: Table S3
Table S3. Clinicopathological information of GSE72094 cohort
	Sample title	STK11	STING1 mRNA	CGAS mRNA	DDX58 mRNA	IFI16 mRNA	MDA5 mRNA	DDX41 mRNA	MAVS mRNA	redox score	REACTOME INTERFERON ALPHA BETA SIGNALING	REACTOME INTERFERON GAMMA SIGNALING	REACTOME INTERFERON SIGNALING	Activated B cell	Activated CD4 T cell	Activated CD8 T cell	Central memory CD4 T cell	Central memory CD8 T cell	Effector memeory CD4 T cell	Effector memeory CD8 T cell	Immature B cell	Memory B cell	Regulatory T cell	Type 1 T helper cell	Type 2 T helper cell	Activated dendritic cell	Immature dendritic cell	Macrophage	MDSC	Natural killer cell	Natural killer T cell	Neutrophil	Plasmacytoid dendritic cell
GSM1854797	lung_K074	widetype	10.8347	4.59555	7.54699	11.0724	534.056	10.2217	9.23448	1.11011	0.820102	0.780746	0.78591	0.0370925	0.188125	0.354162	0.700066	0.434357	0.208057	0.385465	0.182229	0.0593898	0.399934	0.272608	0.237359	0.32777	0.514919	0.209633	0.517207	0.399221	0.212305	-0.0819816	0.477886
GSM1854798	lung_K400	widetype	10.32	5.20343	6.57514	10.447	346.125	10.3283	10.6847	1.09795	0.894137	0.83078	0.827156	0.0848129	0.232303	0.380234	0.706499	0.401054	0.193168	0.371299	0.0953728	0.0589496	0.336888	0.26975	0.232491	0.331802	0.516283	0.196838	0.493305	0.373796	0.176568	-0.104139	0.465378
GSM1854799	lung_K030	widetype	10.2242	5.29041	7.65309	11.5	624.241	10.3961	9.78143	0.964964	0.921562	0.866004	0.85915	0.170913	0.37956	0.430453	0.70656	0.485436	0.279917	0.435474	0.212706	0.125114	0.505506	0.328398	0.250923	0.386334	0.47749	0.260644	0.642492	0.414864	0.263715	-0.0765878	0.47921
GSM1854800	lung_K276	widetype	9.69462	6.61888	8.52446	10.8574	651.473	9.95629	9.73185	1.08165	0.907727	0.844443	0.883126	0.0508805	0.373362	0.455122	0.660986	0.463694	0.233721	0.377775	0.185014	0.154019	0.404634	0.285495	0.324288	0.339749	0.44669	0.164594	0.525576	0.402218	0.215641	-0.201045	0.442287
GSM1854801	lung_K459	widetype	11.3084	6.2493	8.28294	11.516	567.323	10.2581	9.96728	1.06911	0.905856	0.905251	0.863736	-0.00126683	0.225112	0.3573	0.692612	0.404887	0.240791	0.375435	0.13409	0.0693401	0.373301	0.269487	0.279355	0.384461	0.512198	0.160017	0.513983	0.413549	0.193504	-0.0314595	0.48216
GSM1854802	lung_K193	widetype	10.0673	6.49399	8.58932	10.6371	643.057	9.96522	10.0695	1.15789	0.99013	0.829436	0.866487	0.0327378	0.284714	0.426136	0.69273	0.417393	0.209264	0.356308	0.158607	0.126104	0.355166	0.249082	0.295605	0.327923	0.507224	0.13867	0.484472	0.380614	0.209305	-0.0982587	0.432244
GSM1854803	lung_K305	widetype	10.2777	6.45902	8.58649	10.9876	740.518	9.96112	9.87184	1.14807	0.997562	0.90964	0.879613	-0.0097232	0.210737	0.282991	0.69949	0.459552	0.215858	0.376377	0.190566	0.0400023	0.403749	0.291818	0.264326	0.382938	0.483326	0.218466	0.56128	0.417457	0.246837	-0.026153	0.494224
GSM1854804	lung_K078	widetype	10.8455	6.60538	8.06239	11.2562	558.33	10.3259	9.93512	1.12473	0.955946	0.895334	0.856501	0.0796927	0.22993	0.353465	0.717141	0.476516	0.216289	0.382081	0.216427	0.0624895	0.437008	0.282863	0.260977	0.370905	0.521694	0.217132	0.547585	0.424892	0.260741	-0.013077	0.492903
GSM1854805	lung_K277	widetype	9.90593	6.25963	7.81334	10.8565	498.228	9.72132	10.364	1.26459	0.890717	0.806586	0.834374	0.0310483	0.216234	0.293394	0.653878	0.443304	0.22899	0.362957	0.170998	0.0705692	0.328681	0.266723	0.239993	0.291987	0.475293	0.158904	0.475781	0.360854	0.195761	0.00192446	0.429807
GSM1854806	lung_K425	widetype	10.8459	5.19597	7.90638	11.1506	513.616	9.6149	10.2139	0.916319	0.853955	0.816921	0.815163	0.181359	0.0940656	0.277574	0.682095	0.424621	0.211203	0.37537	0.236381	0.0924539	0.357657	0.244286	0.224337	0.291979	0.505458	0.165934	0.443349	0.42806	0.184578	-0.0848471	0.450618
GSM1854807	lung_K179	widetype	10.2041	5.282	9.61519	11.3948	1107.18	9.28406	9.9357	1.04175	1.05439	0.878554	0.900236	0.236765	0.296351	0.345658	0.687237	0.347543	0.259315	0.380866	0.31565	0.0509592	0.343335	0.290569	0.344764	0.351	0.446355	0.175303	0.427909	0.447199	0.193758	-0.0916332	0.44782
GSM1854808	lung_K050	widetype	10.7003	5.54188	7.90951	11.258	601.55	9.56956	9.96915	1.01025	0.874555	0.798314	0.806301	0.121507	0.202975	0.351529	0.685557	0.451615	0.248355	0.397578	0.206813	0.0792622	0.363704	0.284999	0.287362	0.358016	0.486732	0.223822	0.500448	0.443264	0.233703	-0.00470084	0.504772
GSM1854809	lung_K427	widetype	10.9879	5.18724	7.56859	11.2093	481.456	9.74266	10.3128	1.16305	0.823116	0.772483	0.798832	0.0155167	0.153347	0.297211	0.682831	0.42835	0.189804	0.344997	0.159607	0.0436131	0.290514	0.233701	0.255918	0.329567	0.472969	0.197925	0.394527	0.356415	0.164509	-0.0975948	0.433103
GSM1854810	lung_K194	widetype	9.88492	7.59508	8.75034	11.6945	671.248	9.75347	9.88484	0.88693	0.996702	0.90605	0.891375	0.244459	0.383549	0.48654	0.711689	0.473274	0.271329	0.434913	0.37058	0.106386	0.398835	0.313315	0.339795	0.370406	0.493728	0.222041	0.631459	0.419794	0.253332	-0.108696	0.462874
GSM1854811	lung_K054	widetype	10.7056	5.69973	6.90069	11.0285	355.335	9.98331	10.1124	1.08841	0.788065	0.773905	0.784528	-0.0618044	0.0818128	0.225697	0.660451	0.409555	0.214442	0.309214	0.0100762	-0.00108555	0.30778	0.228205	0.230083	0.296181	0.429543	0.104507	0.40726	0.380589	0.189835	-0.137739	0.426451
GSM1854812	lung_K316	widetype	9.7542	5.49367	8.75468	11.3021	570.858	9.58256	9.52444	1.11056	0.872854	0.800974	0.803172	0.04544	0.139028	0.317719	0.672411	0.442115	0.132673	0.346508	0.0816318	0.0546105	0.237095	0.241633	0.236664	0.283668	0.462379	0.101237	0.345895	0.348582	0.149888	-0.0883049	0.438393
GSM1854813	lung_K362	widetype	10.736	5.91925	7.82744	11.3986	519.582	9.55503	9.30187	1.01774	0.906715	0.839197	0.827853	0.231369	0.212695	0.429782	0.690411	0.406413	0.238663	0.396504	0.17572	0.0331007	0.39308	0.269887	0.277782	0.348258	0.471359	0.159997	0.456945	0.395526	0.197746	-0.152634	0.45035
GSM1854814	lung_K302	widetype	10.6535	5.89223	7.73683	10.3094	598.941	10.3262	10.1476	1.12899	0.888703	0.818447	0.845397	-0.091343	0.182015	0.287618	0.699735	0.453946	0.200937	0.345948	-0.00151483	0.0744452	0.331024	0.258239	0.249546	0.350026	0.47208	0.129671	0.42722	0.388397	0.194517	-0.0706853	0.469876
GSM1854815	lung_K291	widetype	10.0823	6.13563	8.47732	11.3474	680.379	9.47232	9.76868	0.865807	0.960483	0.897268	0.876512	0.29144	0.392582	0.467824	0.703432	0.428543	0.255443	0.452228	0.227305	0.138019	0.390796	0.298896	0.290962	0.364912	0.472076	0.169915	0.575479	0.430273	0.235814	-0.102529	0.46344
GSM1854816	lung_K022	widetype	9.508	5.355	7.64464	10.5451	409.478	9.38443	10.466	1.35242	0.891867	0.811327	0.839598	0.066429	0.285662	0.458036	0.68459	0.409537	0.214349	0.364992	0.15903	0.0771945	0.376058	0.262458	0.278212	0.330798	0.457376	0.176098	0.459399	0.420713	0.187189	-0.0999957	0.460577
GSM1854817	lung_K354	MUT	9.64146	5.71415	8.09905	11.2312	199.265	9.97054	10.2446	1.70853	0.728819	0.647653	0.736619	-0.177378	0.0824373	0.16063	0.645525	0.332204	0.187459	0.26529	0.0012439	0.0577747	0.133937	0.200164	0.242293	0.247449	0.429576	0.0580482	0.217904	0.277233	0.105225	-0.120385	0.404439
GSM1854818	lung_K119	widetype	10.0799	7.08409	9.65255	11.6891	844.307	10.3732	9.91058	1.08218	1.03285	0.928539	0.915644	0.265505	0.41103	0.494729	0.70712	0.433701	0.242474	0.460233	0.266692	0.12588	0.454304	0.331107	0.320897	0.363146	0.469173	0.226187	0.607911	0.443353	0.241365	-0.10347	0.460256
GSM1854819	lung_K028	widetype	10.0768	6.03533	9.4973	11.448	1098.59	10.0677	10.2794	1.10883	1.07056	0.877617	0.887792	0.115897	0.374536	0.415938	0.706607	0.466437	0.210803	0.393065	0.159979	0.0221102	0.381143	0.289836	0.259643	0.375769	0.489135	0.209811	0.554966	0.418475	0.185588	0.0749889	0.460985
GSM1854820	lung_K401	widetype	10.503	5.92171	7.51148	11.3464	698.102	10.0279	9.9159	1.09999	0.965094	0.935431	0.881179	0.284231	0.422673	0.571133	0.72681	0.442715	0.255281	0.476338	0.342941	0.173139	0.405142	0.360415	0.321707	0.372577	0.473239	0.246948	0.649466	0.442097	0.23634	0.0207342	0.515175
GSM1854821	lung_K267	widetype	10.185	6.57313	9.56197	11.467	1522.49	9.81119	9.17716	1.28396	1.10202	0.88835	0.891603	0.232949	0.285965	0.368057	0.691369	0.460852	0.228844	0.380145	0.29812	0.0720201	0.398782	0.279383	0.278558	0.343793	0.520436	0.163162	0.508357	0.408417	0.214079	-0.113848	0.459159
GSM1854822	lung_K241	MUT	9.64332	4.04184	6.91579	9.48064	268.806	9.91344	9.68924	1.5031	0.799978	0.695537	0.759146	-0.031946	0.0771971	0.288047	0.651343	0.414944	0.121987	0.266183	-0.0109636	-0.00783606	0.264456	0.214053	0.189453	0.272888	0.478839	0.0783284	0.347034	0.339076	0.104364	-0.0894328	0.419422
GSM1854823	lung_K240	widetype	9.97257	6.44309	8.92019	10.6594	916.8	10.5854	10.5249	0.995885	1.03493	0.763271	0.876025	0.00685151	0.294193	0.219802	0.634536	0.366219	0.141587	0.261538	0.0434148	0.0391259	0.237065	0.222062	0.28983	0.288534	0.504964	0.0534625	0.327674	0.352565	0.140855	-0.0633647	0.422682
GSM1854824	lung_K313	widetype	10.6007	6.22041	8.69702	11.3571	977.878	10.2538	9.97804	1.02427	0.980562	0.896839	0.86802	0.181502	0.336532	0.477197	0.698526	0.451063	0.217872	0.432235	0.268446	0.156277	0.433387	0.319713	0.301669	0.352716	0.492075	0.241586	0.588896	0.427927	0.208121	-0.0985768	0.474534
GSM1854825	lung_K296	widetype	10.7553	6.52127	8.721	11.1496	909.366	10.4852	10.0455	0.959204	1.00659	0.85193	0.868998	0.0431922	0.210226	0.342039	0.697381	0.439986	0.155407	0.350711	0.146628	0.0887693	0.314427	0.263995	0.283689	0.354252	0.469329	0.104562	0.443032	0.396739	0.217074	-0.0793766	0.465999
GSM1854826	lung_K330	widetype	11.0551	5.79372	8.10057	11.1565	670.756	10.0379	10.0139	1.18641	0.976812	0.835002	0.826805	0.00697463	0.202993	0.346955	0.705011	0.421636	0.246793	0.387697	0.143723	0.099204	0.375423	0.295817	0.259211	0.397386	0.501406	0.316266	0.568765	0.420793	0.214495	-0.0564885	0.487975
GSM1854827	lung_K423	widetype	10.1213	7.26137	9.55711	11.2526	1160.58	10.1547	9.23495	0.969744	0.954113	0.912908	0.898083	-0.0728361	0.448632	0.443836	0.677906	0.475553	0.223686	0.428021	0.128743	0.120737	0.430787	0.308652	0.259291	0.34626	0.474411	0.155333	0.545927	0.376468	0.234485	-0.10509	0.451838
GSM1854828	lung_K343	widetype	10.0138	4.43032	7.40986	10.8534	396.067	9.75837	10.7577	1.53437	0.81655	0.755619	0.793325	-0.0409582	0.213073	0.303309	0.675902	0.424037	0.205942	0.347577	0.0744075	0.139381	0.363814	0.248425	0.237316	0.320546	0.484831	0.16097	0.454545	0.391418	0.183111	-0.0405869	0.449046
GSM1854829	lung_K007	widetype	9.80653	5.94753	8.63848	11.3011	561.721	10.8284	10.3585	0.976053	0.906569	0.808861	0.835207	-0.0108716	0.272093	0.367649	0.67854	0.513556	0.233066	0.411483	0.129903	0.130365	0.434184	0.258524	0.213228	0.364005	0.49843	0.168927	0.574475	0.376312	0.240771	-0.0315818	0.448598
GSM1854830	lung_K087	widetype	10.402	5.51328	7.47224	11.489	462.788	9.51114	10.1063	0.893771	0.80849	0.702273	0.77229	-0.188435	0.0789236	0.124095	0.629174	0.443952	0.270268	0.330899	0.013461	0.116548	0.259138	0.221155	0.215251	0.254124	0.466031	0.0529441	0.221248	0.389717	0.159818	-0.162789	0.446873
GSM1854831	lung_K032	MUT	9.58327	5.34343	7.51136	9.9127	149.657	9.54803	10.3243	1.61706	0.677489	0.658081	0.737351	-0.129354	0.117837	0.225724	0.654736	0.400219	0.177457	0.294767	-0.124289	0.0716294	0.222269	0.197911	0.290627	0.276957	0.443046	0.14018	0.343733	0.271483	0.119426	-0.00131408	0.452389
GSM1854832	lung_K216	widetype	10.3758	5.36694	7.1594	10.7136	536.41	11.5562	9.70918	1.15682	0.916617	0.801763	0.803898	0.104025	0.155077	0.348021	0.667554	0.440868	0.189236	0.3619	0.0913	0.0475187	0.302509	0.243989	0.211472	0.339046	0.452423	0.149492	0.447442	0.387127	0.154089	-0.123826	0.477234
GSM1854833	lung_K113	widetype	10.4788	4.26649	7.98123	10.7139	597.795	9.60271	9.97509	1.0735	0.883759	0.804793	0.798121	-0.0544558	0.143357	0.34606	0.667727	0.451296	0.267744	0.396368	0.068786	0.0287814	0.407442	0.300012	0.264091	0.342711	0.486365	0.24667	0.553081	0.406095	0.258414	0.111841	0.492643
GSM1854834	lung_K156	widetype	10.6583	5.74704	7.76835	10.7398	726.25	10.6086	8.39531	1.15839	0.953642	0.858556	0.858713	-0.101092	0.195347	0.384507	0.715756	0.463551	0.208763	0.370765	0.092117	0.112916	0.418772	0.290813	0.203247	0.365275	0.492459	0.187819	0.541991	0.411015	0.21956	-0.0653945	0.457588
GSM1854835	lung_K285	widetype	10.6518	6.21499	8.71072	10.9299	684.97	10.0529	10.033	1.06016	0.947001	0.84762	0.863367	0.176094	0.386718	0.423164	0.704305	0.43238	0.181065	0.388153	0.26114	0.157911	0.388037	0.295697	0.308924	0.325695	0.509046	0.18942	0.492806	0.420555	0.21637	-0.0477673	0.475117
GSM1854836	lung_K352	MUT	11.0822	5.21927	7.7833	11.2117	321.962	9.87654	9.81752	1.06814	0.84313	0.826274	0.794997	0.276181	0.261632	0.391132	0.69001	0.468759	0.271465	0.42222	0.295951	0.161381	0.457877	0.341379	0.293671	0.365758	0.502345	0.283805	0.555674	0.433938	0.262586	-0.00475548	0.49602
GSM1854837	lung_K136	widetype	10.3756	5.23281	7.6249	9.83019	257.719	9.90289	8.85078	1.12375	0.775756	0.771956	0.7742	-0.0629277	0.0825477	0.246179	0.664408	0.419543	0.212255	0.288319	0.0259164	0.0322458	0.333395	0.236466	0.266816	0.300672	0.548552	0.179665	0.437366	0.355482	0.165459	-0.068168	0.432886
GSM1854838	lung_K041	widetype	10.5279	4.89133	7.49692	11.2382	616.001	10.0369	10.079	1.2382	0.912274	0.854857	0.853803	-0.0214485	0.214331	0.299829	0.675798	0.50096	0.241202	0.370819	0.106574	0.167812	0.443337	0.290832	0.19683	0.376441	0.518256	0.198564	0.567873	0.407838	0.219221	-0.0164483	0.502896
GSM1854839	lung_K462	widetype	10.6257	5.75303	8.00804	10.968	685.665	9.68575	9.64794	1.16665	0.783657	0.794882	0.796326	-0.0175599	0.190755	0.312956	0.683173	0.40512	0.209849	0.359778	0.0807365	0.0390032	0.326885	0.277583	0.269673	0.358948	0.474987	0.209368	0.48736	0.396225	0.178725	-0.0601743	0.44868
GSM1854840	lung_K084	widetype	10.6704	5.19592	8.15988	11.0202	397.857	9.93173	9.82097	1.31683	0.875214	0.856198	0.805862	0.276534	0.33388	0.44272	0.698167	0.476278	0.266813	0.425886	0.304821	0.116558	0.442464	0.351524	0.300769	0.389499	0.50712	0.254094	0.597288	0.446126	0.280896	0.142628	0.496283
GSM1854841	lung_K282	widetype	7.57121	6.85538	7.53619	10.5059	301.372	10.3466	10.9116	1.13691	0.763423	0.670697	0.753499	0.117729	0.282525	0.316807	0.652559	0.383115	0.215566	0.325527	0.11039	0.0181094	0.238743	0.232901	0.199593	0.35325	0.399291	0.112411	0.420203	0.302029	0.132542	0.0693325	0.400969
GSM1854842	lung_K460	widetype	11.1904	5.66136	7.30135	10.9609	573.982	9.83318	10.4129	1.04411	0.800729	0.817816	0.782478	0.156513	0.219781	0.361253	0.661512	0.427314	0.231584	0.391233	0.134766	0.13126	0.3162	0.278308	0.266274	0.343288	0.526808	0.225633	0.505207	0.410599	0.199231	-0.0413687	0.488201
GSM1854843	lung_K173	widetype	10.7414	4.75537	8.13435	10.7344	609.594	9.60931	9.86675	1.07317	0.836397	0.768129	0.780883	-0.0241133	0.13496	0.292187	0.671479	0.416506	0.276713	0.357819	0.091023	0.0724444	0.393053	0.28193	0.281969	0.375513	0.468946	0.276471	0.505686	0.410846	0.200724	-0.078467	0.480444
GSM1854844	lung_K299	MUT	9.67878	4.42992	7.23369	9.50618	218.452	9.15514	10.254	1.51323	0.658713	0.612553	0.703261	-0.0472094	0.0345011	0.199598	0.629835	0.370507	0.1906	0.245211	-0.0510301	0.00786844	0.158284	0.164443	0.241468	0.242391	0.467715	0.0471598	0.264916	0.327806	0.0853455	-0.0499734	0.398385
GSM1854845	lung_K034	widetype	10.9265	4.98664	8.82582	11.0956	608.213	9.37883	9.84371	0.993354	0.916726	0.849452	0.824003	-0.0441383	0.215658	0.332451	0.66364	0.493394	0.27532	0.413789	0.133772	0.0783249	0.441989	0.320778	0.281254	0.373943	0.500722	0.292802	0.57145	0.43253	0.266334	0.0187536	0.497936
GSM1854846	lung_K195	widetype	9.74209	4.44099	7.82774	9.57189	330.465	9.9992	10.1796	1.5412	0.777586	0.709662	0.764155	-0.152943	0.152665	0.260969	0.66282	0.428004	0.227922	0.305023	-0.00561522	0.0119992	0.248599	0.220162	0.278977	0.317208	0.461867	0.145448	0.345128	0.316185	0.122547	0.0434519	0.428347
GSM1854847	lung_K411	widetype	10.3488	4.99207	8.30468	11.1006	515.239	9.36695	9.92873	0.966807	0.836953	0.791108	0.797812	0.191441	0.24249	0.396375	0.671296	0.439776	0.328814	0.430704	0.316032	0.1687	0.356314	0.298405	0.260058	0.309374	0.472602	0.241342	0.526078	0.422169	0.2437	-0.0503398	0.514284
GSM1854848	lung_K333	widetype	10.7363	5.36902	8.37626	10.6076	639.537	9.57572	9.82217	1.15535	0.903544	0.843908	0.830217	0.149249	0.265022	0.344959	0.674833	0.486244	0.298362	0.424292	0.276136	0.100732	0.463396	0.320822	0.306539	0.378795	0.514004	0.290876	0.618005	0.422336	0.278977	0.0478683	0.478063
GSM1854849	lung_K204	widetype	10.9314	5.07758	8.04655	11.0021	776.198	9.65559	9.86813	1.08125	0.881018	0.836972	0.819042	0.0563876	0.21394	0.382993	0.667698	0.447972	0.250616	0.394681	0.047959	0.0639786	0.43977	0.261623	0.258371	0.390918	0.50755	0.177472	0.500493	0.400376	0.181277	-0.0823748	0.446785
GSM1854850	lung_K287	MUT	9.67205	4.00566	7.89071	9.59174	290.988	9.78396	9.69102	1.53321	0.718776	0.689601	0.76074	-0.173972	0.0520631	0.150169	0.633981	0.379177	0.229124	0.289153	-0.0306811	-0.0247199	0.272343	0.226071	0.232569	0.276333	0.445433	0.135029	0.316533	0.303667	0.116412	-0.040029	0.402167
GSM1854851	lung_K132	widetype	9.91865	4.38354	8.31287	10.6996	536.166	9.45556	8.86749	1.08104	0.859048	0.797183	0.806828	-0.0143933	0.227698	0.36578	0.665617	0.426439	0.255145	0.374214	0.0315556	0.0729648	0.39149	0.260611	0.270439	0.32183	0.493176	0.139535	0.453497	0.405984	0.180901	-0.128668	0.431173
GSM1854852	lung_K438	widetype	10.6521	5.12503	7.95578	10.7991	525.748	9.61382	9.75342	1.00211	0.788303	0.779584	0.782368	0.117128	0.216132	0.296264	0.668766	0.403853	0.251779	0.354046	0.164193	0.078009	0.306079	0.251076	0.296698	0.295856	0.489374	0.192317	0.450658	0.387958	0.198451	-0.0619233	0.429534
GSM1854853	lung_K375	widetype	9.46533	6.15945	8.45097	11.2313	693.297	9.51879	9.91217	1.10993	0.928305	0.863315	0.863946	0.296541	0.377905	0.413706	0.684654	0.454876	0.26204	0.402899	0.307532	0.168266	0.347252	0.312354	0.381115	0.331819	0.467335	0.171321	0.521779	0.41931	0.232106	0.00324343	0.461153
GSM1854854	lung_K300	widetype	10.67	4.46273	7.37364	10.0975	343.319	9.57378	9.3473	1.04992	0.782433	0.769909	0.778597	-0.0120916	0.118866	0.306585	0.672737	0.426459	0.237313	0.337871	0.124673	0.0885772	0.34939	0.291013	0.257041	0.34741	0.50789	0.201368	0.461731	0.408843	0.184904	-0.0752625	0.468865
GSM1854855	lung_K213	widetype	10.0496	4.79933	7.344	10.9374	322.629	10.092	9.73673	1.36804	0.823998	0.790913	0.821023	0.200858	0.294742	0.379107	0.672399	0.431965	0.210835	0.36715	0.223316	0.127762	0.405872	0.267323	0.186947	0.327761	0.471956	0.178784	0.544478	0.384835	0.199049	-0.0603356	0.454794
GSM1854856	lung_K453	widetype	10.1065	5.2564	7.89377	11.0046	750.871	10.3487	9.45258	0.961269	0.942628	0.873158	0.859348	0.00786828	0.244329	0.430523	0.698135	0.450748	0.247931	0.41143	0.0770033	0.131942	0.4657	0.317072	0.270625	0.35519	0.472584	0.207856	0.587432	0.44158	0.224237	-0.108315	0.449977
GSM1854857	lung_K247	widetype	9.74016	4.60227	9.69726	11.4342	1085.94	9.16222	9.99984	1.03848	0.991777	0.769669	0.852041	0.132361	0.217771	0.279368	0.671953	0.420504	0.233483	0.352966	0.176658	0.0770928	0.260018	0.242194	0.286953	0.301329	0.47194	0.161871	0.412773	0.379456	0.149599	-0.0656133	0.428157
GSM1854858	lung_K151	widetype	10.0891	5.46157	8.88235	11.28	715.931	10.2645	9.41665	0.942965	0.966907	0.877522	0.886506	0.0234279	0.359332	0.387439	0.689327	0.481797	0.254737	0.416781	0.153786	0.139815	0.471046	0.288899	0.26127	0.35789	0.479308	0.209979	0.54824	0.418141	0.231562	-0.0330019	0.436651
GSM1854859	lung_K334	MUT	10.2801	5.59346	7.12457	10.9385	346.582	9.90393	9.9892	1.42064	0.872987	0.815111	0.820807	0.379555	0.340833	0.45079	0.695071	0.441635	0.228907	0.392714	0.385722	0.0935908	0.390014	0.304515	0.322893	0.330869	0.491434	0.220195	0.574842	0.389564	0.213004	-0.0260218	0.49248
GSM1854860	lung_K097	widetype	10.2286	5.23299	8.75021	11.0323	983.347	9.62216	9.42148	1.13275	1.03677	0.906343	0.867898	0.0740261	0.276747	0.36343	0.690192	0.470909	0.197867	0.35863	0.195695	0.0619171	0.31456	0.276953	0.294178	0.328297	0.453072	0.157248	0.427268	0.384404	0.1905	0.0387215	0.442171
GSM1854861	lung_K412	widetype	9.70454	5.79676	7.98715	10.8007	469.21	9.31996	8.77355	0.896692	0.896757	0.823241	0.85241	0.0880566	0.339944	0.395083	0.666084	0.454298	0.304366	0.359333	0.191239	0.170826	0.427647	0.313911	0.320154	0.311919	0.493569	0.189027	0.474601	0.412018	0.203917	-0.138342	0.439648
GSM1854862	lung_K403	MUT	10.14	5.90384	8.10283	11.3363	857.841	9.72284	9.98503	1.01834	0.941171	0.886639	0.866403	0.422868	0.396889	0.481919	0.70692	0.456345	0.274382	0.441254	0.48509	0.120562	0.428494	0.318975	0.282908	0.374	0.439846	0.236775	0.601307	0.460249	0.244144	-0.0213202	0.486967
GSM1854863	lung_K349	widetype	10.4415	4.68724	8.18126	10.0725	444.612	10.4294	10.092	1.1345	0.856337	0.800549	0.813616	-0.038308	0.0882284	0.306367	0.695371	0.423067	0.190388	0.314949	0.0689143	0.0591039	0.313618	0.245857	0.22722	0.299002	0.504974	0.0876184	0.369526	0.355548	0.160582	-0.0315425	0.438038
GSM1854864	lung_K297	widetype	10.8298	4.12516	7.88802	10.8745	605.997	9.94506	9.8366	1.17964	0.807212	0.805333	0.789913	0.182688	0.208989	0.350536	0.679163	0.40324	0.20717	0.363246	0.276303	0.0996434	0.359363	0.278447	0.271425	0.376207	0.483816	0.228465	0.497292	0.413457	0.183805	-0.11834	0.467195
GSM1854865	lung_K139	MUT	10.5052	5.65587	8.45758	11.1682	910.223	10.108	9.54483	1.1285	0.944514	0.81059	0.834184	0.0414065	0.15506	0.340613	0.665919	0.467601	0.34141	0.379805	0.18436	0.124667	0.448623	0.262537	0.244215	0.316721	0.442368	0.224301	0.53496	0.449716	0.228798	-0.101798	0.451356
GSM1854866	lung_K071	MUT	9.59111	5.30236	8.11793	11.3794	549.283	10.0007	10.3289	1.25631	0.917457	0.858433	0.859603	0.0292572	0.274714	0.416128	0.656889	0.421737	0.191866	0.34411	0.121887	0.118855	0.307114	0.231033	0.256392	0.375804	0.507694	0.13468	0.519049	0.356739	0.16304	-0.132036	0.447044
GSM1854867	lung_K428	widetype	10.2837	4.91088	7.31784	10.7737	358.751	10.0433	10.1147	1.44491	0.74512	0.695506	0.743663	0.163445	0.178388	0.351672	0.665667	0.361093	0.177849	0.339814	0.150957	0.0501115	0.137516	0.230967	0.288409	0.280298	0.423258	0.0613861	0.333869	0.319954	0.123828	-0.146951	0.430747
GSM1854868	lung_K406	widetype	10.043	5.38961	9.70989	11.4579	3074.8	9.6231	9.13288	0.877543	1.08728	0.9057	0.922867	-0.159074	0.40694	0.405805	0.650448	0.45428	0.224359	0.416875	0.0904445	0.164872	0.395797	0.305481	0.262408	0.333588	0.469179	0.159027	0.454074	0.409546	0.222419	-0.124237	0.415283
GSM1854869	lung_K196	MUT	10.2796	5.65691	7.65922	9.88089	247.21	10.4494	10.179	1.18918	0.736524	0.729776	0.758495	-0.0249479	0.12729	0.262642	0.667915	0.356532	0.190288	0.305632	0.014101	0.0276474	0.244192	0.220067	0.282134	0.339047	0.450477	0.148419	0.356958	0.34927	0.133535	-0.10552	0.42791
GSM1854870	lung_K218	widetype	9.74178	6.12058	9.24673	11.147	568.214	10.3978	9.67341	0.990211	0.881441	0.795557	0.829735	-0.104158	0.163527	0.25284	0.677256	0.487122	0.19913	0.325347	0.0804733	0.0756807	0.335509	0.257306	0.254013	0.33983	0.495866	0.147716	0.39841	0.379606	0.19864	-0.145586	0.468238
GSM1854871	lung_K001	widetype	11.0025	5.07225	7.47889	9.81218	376.973	10.0996	10.4579	1.01796	0.790155	0.816877	0.788507	-0.106895	0.113215	0.283296	0.647979	0.384997	0.150702	0.351014	0.016883	0.0817356	0.280723	0.267141	0.231751	0.318432	0.446978	0.0933659	0.355076	0.361354	0.167992	-0.12169	0.43105
GSM1854872	lung_K405	widetype	10.6503	4.75271	7.03937	10.5509	302.856	10.3416	10.3083	1.00798	0.800823	0.772163	0.769768	-0.0496326	0.0265458	0.192165	0.679619	0.485751	0.19003	0.369146	0.0444472	0.171573	0.374975	0.272614	0.204846	0.3218	0.474753	0.227496	0.507468	0.381675	0.234901	-0.0457175	0.504611
GSM1854873	lung_K149	widetype	9.60636	5.58772	8.32331	10.1955	463.545	10.0873	10.05	1.15002	0.881835	0.755972	0.833246	-0.108652	0.234645	0.307101	0.653155	0.451971	0.211923	0.307987	-0.026587	0.13805	0.258954	0.252653	0.267963	0.282096	0.35603	0.110514	0.329371	0.367918	0.171748	-0.151976	0.450302
GSM1854874	lung_K187	widetype	10.5909	5.47237	7.07029	10.8385	398.495	10.1754	10.4578	1.39578	0.880151	0.863882	0.813818	0.0419435	0.151494	0.315544	0.678434	0.483498	0.217595	0.406465	0.197744	0.107073	0.374432	0.289555	0.275736	0.352665	0.49938	0.245282	0.56648	0.428757	0.252682	-0.0450791	0.507695
GSM1854875	lung_K210	widetype	10.03	6.10794	7.783	11.2501	683.596	9.9882	9.71091	0.912711	0.919594	0.874307	0.854297	0.353686	0.387999	0.475029	0.707162	0.434981	0.280827	0.44079	0.39684	0.078352	0.355363	0.311211	0.297205	0.348515	0.460428	0.219613	0.519236	0.427148	0.206702	-0.110797	0.474735
GSM1854876	lung_K015	widetype	9.31187	3.83926	7.03666	10.076	511.203	9.96631	10.2598	1.54118	0.816474	0.731832	0.801175	-0.0657856	0.254486	0.309092	0.654349	0.45522	0.262625	0.29095	0.02486	0.092598	0.313803	0.249905	0.283364	0.345124	0.43597	0.118176	0.43441	0.38168	0.179116	-0.0583405	0.430288
GSM1854877	lung_K468	MUT	10.3239	5.70629	7.444	10.9184	479.27	10.0703	10.2718	1.49757	0.895769	0.873017	0.827386	0.352305	0.31639	0.46762	0.719297	0.435368	0.256431	0.445181	0.416117	0.0759719	0.440959	0.326982	0.286688	0.357648	0.480938	0.239977	0.604526	0.436354	0.252396	-0.0385305	0.47628
GSM1854878	lung_K006	widetype	10.5353	5.8364	8.33969	11.1182	1313.31	10.1034	10.5521	1.18475	1.02089	0.98957	0.92424	0.276022	0.433227	0.557529	0.714014	0.439459	0.258568	0.457301	0.347519	0.142269	0.421436	0.308718	0.289782	0.40341	0.413929	0.225881	0.641512	0.420329	0.268896	-0.0203952	0.466002
GSM1854879	lung_K394	widetype	11.3937	4.79031	8.59725	11.7225	586.249	10.1747	9.21126	1.11278	0.886087	0.829173	0.825033	0.0942438	0.184116	0.338155	0.674054	0.41755	0.230669	0.384966	0.112052	0.0308579	0.362599	0.258663	0.252428	0.332467	0.510979	0.158863	0.500997	0.388043	0.163476	-0.0257453	0.45251
GSM1854880	lung_K053	widetype	9.65161	6.05042	7.94254	10.9721	1043.53	10.3018	10.3084	1.50004	0.951828	0.921761	0.890562	0.257096	0.340574	0.418068	0.702519	0.433274	0.24354	0.426949	0.328993	0.121534	0.418196	0.308435	0.26587	0.359146	0.471966	0.186496	0.614289	0.413793	0.191122	-0.0163959	0.449097
GSM1854881	lung_K308	widetype	10.5463	5.87229	7.922	10.8651	555.156	10.8066	10.0496	1.23333	0.90869	0.799518	0.812891	0.288173	0.227181	0.393918	0.704555	0.380067	0.229863	0.398096	0.235469	0.0569046	0.302508	0.281803	0.272751	0.320131	0.455803	0.166607	0.495111	0.380289	0.213967	-0.0432239	0.460314
GSM1854882	lung_K112	widetype	10.226	5.32582	8.37696	10.9986	582.871	10.2521	9.81075	0.898691	0.892311	0.762645	0.816877	0.0915185	0.304815	0.425574	0.685376	0.467049	0.235327	0.375469	0.119211	0.110932	0.337142	0.272435	0.262585	0.361336	0.440735	0.13444	0.472656	0.381924	0.204271	-0.107792	0.444971
GSM1854883	lung_K327	widetype	9.59884	5.76349	8.38748	11.77	1234.36	9.91618	9.9259	0.942515	0.897812	0.781821	0.837913	-0.0243135	0.317991	0.331825	0.619707	0.454381	0.169823	0.32656	0.0703847	0.142906	0.263215	0.166348	0.171468	0.275211	0.414505	-0.00402542	0.38065	0.342068	0.09831	-0.118753	0.448571
GSM1854884	lung_K257	widetype	10.1081	6.12218	7.5987	11.0114	706.525	10.2093	9.9465	1.38435	0.951375	0.914639	0.877784	0.259296	0.385654	0.521601	0.717058	0.464524	0.259867	0.456662	0.36377	0.174354	0.475071	0.339343	0.300593	0.379643	0.479243	0.269099	0.644292	0.445493	0.260401	-0.0231482	0.481264
GSM1854885	lung_K081	widetype	10.3235	5.01986	7.40136	11.0336	386.915	10.354	10.1776	1.50876	0.830714	0.74603	0.778855	0.165193	0.162394	0.321736	0.684508	0.444401	0.207542	0.358313	0.14842	0.0553286	0.321974	0.249086	0.236818	0.340832	0.456398	0.17461	0.469113	0.377031	0.17584	-0.030537	0.476796
GSM1854886	lung_K069	widetype	9.0559	5.66997	8.15415	10.7573	399.606	10.1507	10.1848	1.50293	0.882562	0.793654	0.827686	0.00572036	0.17166	0.307242	0.678423	0.393271	0.218815	0.358167	0.0820484	0.0660727	0.331448	0.24867	0.219379	0.325672	0.452879	0.158633	0.443286	0.356389	0.144442	-0.0658031	0.439964
GSM1854887	lung_K073	MUT	10.167	5.00231	7.30119	10.747	432.663	10.5746	9.98294	1.42434	0.835328	0.741937	0.798874	-0.00537761	0.216915	0.279524	0.650514	0.430079	0.164492	0.341121	0.0313563	0.022715	0.26701	0.221499	0.300392	0.329892	0.441486	0.142743	0.366668	0.35231	0.158778	-0.062089	0.42436
GSM1854888	lung_K232	MUT	10.2064	5.05203	7.79163	11.1053	345.848	10.1642	10.0088	1.61171	0.805064	0.755193	0.775855	0.127495	0.168873	0.345332	0.684722	0.412181	0.208648	0.374239	0.173212	0.0491418	0.282868	0.263652	0.242964	0.358208	0.481073	0.176253	0.476606	0.360369	0.164114	-0.0613995	0.470936
GSM1854889	lung_K189	MUT	9.65101	6.06258	7.84131	10.7144	527.855	10.0784	10.591	1.32583	0.928493	0.74633	0.829942	0.0319068	0.276586	0.379057	0.663081	0.396554	0.216165	0.320895	0.0567371	0.0780296	0.255199	0.250838	0.329531	0.325897	0.471269	0.125932	0.358238	0.399894	0.169272	-0.083569	0.452886
GSM1854890	lung_K061	MUT	10.4994	5.43627	8.019	11.4108	413.14	9.92177	10.2781	1.13275	0.832542	0.795334	0.793213	0.244487	0.272946	0.378839	0.688008	0.440934	0.222038	0.390109	0.204673	0.0925817	0.292046	0.269184	0.293485	0.351615	0.523349	0.204769	0.506313	0.403028	0.174736	0.0376321	0.473701
GSM1854891	lung_K206	widetype	10.1521	4.72082	8.85901	11.5728	831.542	10.2574	9.73224	1.23897	0.997723	0.763029	0.862534	0.0354914	0.239384	0.346779	0.655087	0.475348	0.231597	0.363492	0.0890689	0.045638	0.394556	0.263714	0.261348	0.355854	0.4906	0.196607	0.46734	0.388952	0.201522	0.0454889	0.482843
GSM1854892	lung_K373	widetype	10.6563	5.26947	7.83695	11.0738	397.819	10.3783	10.1334	1.40443	0.851439	0.775323	0.818785	-0.072921	0.352896	0.33028	0.637066	0.469124	0.2211	0.377538	0.0286467	0.045521	0.374684	0.247873	0.324093	0.360684	0.502944	0.129191	0.47252	0.361901	0.169562	0.00406596	0.428124
GSM1854893	lung_K148	widetype	10.3487	5.16586	9.33682	11.6899	1693.58	11.5926	9.44236	0.982222	1.0337	0.852992	0.870704	0.0845488	0.297134	0.395137	0.680025	0.502	0.235251	0.405577	0.204178	0.0907116	0.446865	0.301728	0.211192	0.351921	0.460444	0.227463	0.565451	0.41175	0.226184	-0.14422	0.490867
GSM1854894	lung_K024	widetype	10.5222	5.36924	8.80794	11.4298	988.852	9.60669	9.84128	0.957182	0.968872	0.820188	0.847499	0.212291	0.357088	0.428037	0.695084	0.473445	0.25427	0.41283	0.262461	0.10826	0.398951	0.327423	0.30199	0.349381	0.512218	0.246382	0.56583	0.436108	0.259495	0.0956753	0.496663
GSM1854895	lung_K393	widetype	9.75996	6.68999	8.16632	10.8606	492.821	9.76649	9.59482	1.26143	0.832367	0.786059	0.806806	0.345423	0.388596	0.364469	0.699555	0.409836	0.268038	0.389812	0.31158	0.116239	0.345412	0.317115	0.277021	0.344764	0.444179	0.179321	0.501418	0.393396	0.235148	-0.0646968	0.475847
GSM1854896	lung_K389	widetype	10.2164	6.44382	8.17901	11.1157	843.466	9.51103	9.68202	1.15803	0.989997	0.874276	0.858896	-0.114721	0.216653	0.346994	0.683281	0.487654	0.22479	0.406817	0.118104	0.105684	0.390229	0.28766	0.340321	0.367173	0.458633	0.25684	0.559865	0.405815	0.233138	-0.00243848	0.497248
GSM1854897	lung_K470	widetype	9.76517	6.37055	8.39238	10.8249	754.225	9.90058	10.3667	1.02633	0.998771	0.834056	0.871124	0.100542	0.208148	0.375567	0.706205	0.449001	0.237155	0.416558	0.152721	0.129131	0.470304	0.291684	0.229339	0.356671	0.456873	0.208649	0.575767	0.440019	0.235289	-0.133051	0.466068
GSM1854898	lung_K188	widetype	10.7447	5.15417	7.50784	10.8745	678.654	9.85405	9.65793	1.2331	0.969353	0.831511	0.839406	-0.00547504	0.119863	0.269324	0.653246	0.409309	0.215764	0.337299	0.150147	0.0137267	0.329039	0.241332	0.208465	0.360252	0.525413	0.103346	0.424185	0.369941	0.171268	-0.105702	0.461051
GSM1854899	lung_K226	widetype	10.253	5.68451	8.70644	11.0878	720.096	9.91693	10.2008	1.41357	0.970625	0.822926	0.834262	0.0699825	0.239154	0.346391	0.696027	0.426093	0.195249	0.372665	0.128368	0.0865796	0.371814	0.275748	0.303886	0.359953	0.504312	0.177972	0.460382	0.423828	0.225824	0.033106	0.472312
GSM1854900	lung_K228	widetype	10.7303	5.29728	8.74488	11.0824	896.253	10.0697	10.1304	0.948682	1.00349	0.87036	0.848492	0.0336967	0.179368	0.346286	0.686871	0.473672	0.244616	0.42619	0.258891	0.0632541	0.409762	0.302454	0.251137	0.386604	0.543393	0.295731	0.632623	0.416952	0.278879	0.00778647	0.517028
GSM1854901	lung_K236	MUT	10.2797	6.32561	8.37164	10.9782	465.584	10.0668	10.4516	1.23415	0.862918	0.795102	0.803359	0.389384	0.282139	0.410637	0.700408	0.418272	0.237617	0.399528	0.391034	0.154194	0.371838	0.313397	0.290654	0.362276	0.469925	0.202527	0.534439	0.431045	0.213648	-0.102999	0.503608
GSM1854902	lung_K402	widetype	11.1724	4.3881	7.62456	10.6436	472.099	9.74572	10.0013	1.13716	0.792951	0.751643	0.767012	0.0732552	0.0153624	0.279322	0.653968	0.400846	0.158074	0.348736	0.0683922	0.0152695	0.326419	0.233296	0.233902	0.284024	0.515588	0.165952	0.421637	0.403013	0.143667	-0.00149933	0.456433
GSM1854903	lung_K002	widetype	10.9051	5.91049	8.49375	11.5627	1208.86	10.1896	9.20487	0.885755	1.04046	0.89293	0.904632	0.0385548	0.379329	0.43396	0.693992	0.482319	0.258527	0.427322	0.115913	0.111837	0.430858	0.313641	0.303605	0.367431	0.44813	0.23983	0.574338	0.417683	0.232292	-0.046878	0.462477
GSM1854904	lung_K435	widetype	10.3266	5.93169	8.76092	11.5202	778.169	10.0183	10.003	1.06274	0.936262	0.827268	0.830847	0.414827	0.327931	0.479006	0.710267	0.393051	0.196504	0.439577	0.346398	0.0786569	0.340988	0.295422	0.265784	0.355275	0.427271	0.161826	0.527924	0.43127	0.168174	-0.131916	0.465068
GSM1854905	lung_K166	widetype	10.1715	6.32239	7.78302	11.148	757.738	9.95807	9.6178	1.19989	0.943783	0.873734	0.866879	0.249226	0.396895	0.493388	0.705568	0.417669	0.286995	0.418454	0.316265	0.115206	0.39748	0.305603	0.317869	0.332141	0.411943	0.185956	0.532167	0.419946	0.213631	-0.145414	0.474368
GSM1854906	lung_K451	widetype	10.8514	4.56896	9.00244	11.386	979.491	10.1841	9.38421	1.17078	0.953222	0.791965	0.834039	-0.118025	0.197412	0.239139	0.656182	0.396504	0.206304	0.367932	0.0360928	0.0820922	0.213542	0.222866	0.243572	0.299227	0.510507	0.077408	0.41779	0.384755	0.116126	-0.144014	0.430387
GSM1854907	lung_K248	MUT	9.82234	3.59517	6.75918	10.5603	320.9	10.0004	10.5988	1.42726	0.847893	0.744018	0.793348	-0.0728618	0.146789	0.261843	0.677581	0.428053	0.204694	0.348398	0.0458699	0.0618095	0.28147	0.236989	0.213071	0.332743	0.473339	0.16081	0.412285	0.371746	0.173083	-0.0342364	0.449344
GSM1854908	lung_K469	widetype	10.7876	5.87364	8.82609	11.6736	906.11	10.0384	9.79946	0.972816	1.01181	0.882949	0.877765	0.257071	0.408471	0.507662	0.715163	0.475049	0.238298	0.435442	0.349624	0.148066	0.420129	0.35101	0.344073	0.365021	0.475077	0.226556	0.604975	0.43877	0.263408	0.00256683	0.500482
GSM1854909	lung_K337	widetype	11.0956	5.43999	8.44133	10.6928	1072.53	10.141	9.53023	1.12814	1.04712	0.85553	0.864384	0.020399	0.199074	0.328956	0.655867	0.500316	0.192589	0.365863	0.173526	0.0569808	0.419391	0.272974	0.243254	0.362493	0.468784	0.125939	0.494825	0.404489	0.168738	-0.0766108	0.468776
GSM1854910	lung_K279	widetype	10.772	5.64309	8.77272	11.7412	1136.85	9.9935	9.23229	0.935569	1.09183	0.906751	0.902174	0.378254	0.394691	0.510968	0.709014	0.415073	0.248933	0.434191	0.420124	0.0854053	0.408886	0.320228	0.290158	0.354305	0.472489	0.218753	0.587886	0.428965	0.241523	0.0116653	0.466335
GSM1854911	lung_K110	widetype	10.1389	5.45987	8.19988	9.48727	313.337	9.51397	9.36646	1.11556	0.72994	0.686363	0.74369	-0.150777	0.0686591	0.204238	0.65036	0.37964	0.213547	0.255421	-0.04663	0.0596734	0.19154	0.195705	0.234903	0.217887	0.440554	0.0588375	0.247311	0.310393	0.0900542	-0.139436	0.412809
GSM1854912	lung_K070	widetype	10.1068	6.24743	8.94373	10.934	836.895	9.513	9.74	0.904762	0.835776	0.716469	0.788875	-0.11684	0.19134	0.266036	0.635558	0.434125	0.230807	0.328494	-0.00876084	0.0928285	0.302338	0.238725	0.309273	0.262891	0.43966	0.120673	0.350139	0.368914	0.162315	-0.127157	0.494756
GSM1854913	lung_K324	MUT	10.1514	5.53804	8.64046	11.1775	605.809	9.70432	9.67524	0.985298	0.966763	0.833269	0.858722	0.275079	0.350343	0.435928	0.69781	0.446158	0.214072	0.403317	0.309666	0.144492	0.37212	0.312771	0.315053	0.348961	0.499362	0.207014	0.547575	0.441153	0.239382	-0.0282041	0.498155
GSM1854914	lung_K254	widetype	10.2469	4.04558	8.30348	10.9508	433.851	10.3874	9.74477	1.63639	0.901769	0.732226	0.807926	-0.143776	0.126487	0.226322	0.625736	0.3925	0.140305	0.328555	-0.00685285	0.0406148	0.230307	0.203005	0.275506	0.307189	0.480577	0.0912421	0.365507	0.311706	0.111692	-0.0872077	0.415391
GSM1854915	lung_K422	widetype	10.9636	4.9327	8.39105	11.7254	910.457	9.98104	9.67169	1.07663	1.00268	0.90488	0.870196	0.208097	0.268111	0.364157	0.686493	0.518094	0.194583	0.391543	0.243262	0.138755	0.422042	0.3076	0.30804	0.383003	0.49752	0.24795	0.545721	0.428603	0.22492	0.0524922	0.492926
GSM1854916	lung_K056	MUT	9.96766	4.91187	7.69338	11.3029	292.427	9.66722	9.89556	1.57994	0.792012	0.763073	0.791329	0.0764055	0.20858	0.318764	0.677438	0.431129	0.184237	0.363653	0.121355	0.085932	0.319046	0.253186	0.283265	0.314028	0.466813	0.143025	0.407653	0.368379	0.193744	-0.025096	0.472146
GSM1854917	lung_K031	widetype	10.0957	4.85969	7.77942	10.7786	596.271	10.196	9.98305	1.14754	0.860035	0.820691	0.812356	0.001647	0.150739	0.265817	0.689356	0.435045	0.24814	0.357389	0.16685	0.120129	0.446842	0.267778	0.232695	0.363556	0.506951	0.250179	0.529638	0.402497	0.181999	-0.0425434	0.47911
GSM1854918	lung_K042	widetype	11.0983	6.58245	8.5377	11.612	646.239	9.95564	10.2309	0.907489	0.948598	0.934434	0.871572	0.0963476	0.352129	0.465648	0.697027	0.437962	0.232524	0.424423	0.236491	0.122867	0.410479	0.304128	0.31982	0.38029	0.473456	0.186061	0.535266	0.43237	0.217302	-0.0240992	0.472592
GSM1854919	lung_K202	widetype	10.5973	5.40352	8.49128	11.306	585.405	10.1387	9.72959	1.02536	0.881151	0.767624	0.809882	-0.024674	0.14212	0.254459	0.700609	0.433646	0.200248	0.364826	0.120831	0.119177	0.355718	0.263672	0.22059	0.316973	0.50868	0.202985	0.448578	0.392339	0.203401	-0.044436	0.492404
GSM1854920	lung_K083	widetype	10.819	5.33769	6.89147	10.9454	655.509	9.75454	9.94191	1.05012	0.853472	0.847624	0.818786	-0.0902756	0.0811195	0.273912	0.685574	0.41185	0.140383	0.370406	0.0659294	0.0832213	0.324403	0.247518	0.220232	0.360241	0.46279	0.129408	0.445471	0.371559	0.128936	-0.0774458	0.452197
GSM1854921	lung_K134	widetype	10.4426	5.22688	7.99475	10.5304	722.34	10.4186	9.39335	0.91671	1.02507	0.856597	0.896422	-0.0667868	0.312731	0.375879	0.663764	0.49239	0.21305	0.395588	0.0886549	0.0763692	0.361959	0.277126	0.257898	0.332719	0.480483	0.0881987	0.459839	0.362731	0.219458	-0.0206413	0.456459
GSM1854922	lung_K374	widetype	10.4926	5.66497	7.84591	11.3273	680.471	9.93098	10.0318	0.891273	0.93294	0.886561	0.84739	0.346165	0.237506	0.454785	0.708329	0.457547	0.261726	0.440582	0.387532	0.105771	0.473634	0.321573	0.249705	0.386052	0.486654	0.293971	0.657337	0.433804	0.296574	-0.0553774	0.532045
GSM1854923	lung_K245	widetype	10.8793	6.16151	8.00337	11.1659	650.912	10.1173	10.2073	0.989615	0.943155	0.84709	0.842069	0.113658	0.335148	0.384636	0.69067	0.470474	0.233734	0.419186	0.197717	0.0894259	0.44488	0.319812	0.266371	0.36574	0.487893	0.210901	0.541232	0.438541	0.251201	-0.0312815	0.486366
GSM1854924	lung_K062	widetype	10.8885	5.65882	7.77528	11.4453	611.426	10.062	9.96562	1.01668	0.975361	0.858055	0.850049	0.13038	0.290925	0.465375	0.706389	0.46088	0.244765	0.419078	0.262643	0.114006	0.412783	0.307308	0.271073	0.385027	0.470423	0.253434	0.589679	0.417939	0.24444	-0.0032437	0.491888
GSM1854925	lung_K077	widetype	9.58867	5.50245	7.72349	10.7611	440.646	10.4204	10.399	1.62556	0.864204	0.799258	0.821634	0.132941	0.278485	0.386418	0.673654	0.365989	0.176918	0.340867	0.189383	0.118168	0.295557	0.238067	0.277229	0.367817	0.488216	0.117838	0.462692	0.388702	0.124491	-0.0664367	0.420352
GSM1854926	lung_K244	widetype	10.4282	5.45264	8.72149	10.8859	1066.46	10.1901	9.6762	1.02813	1.03143	0.826778	0.858271	0.141699	0.274704	0.4157	0.718561	0.47103	0.198851	0.369938	0.171545	0.105201	0.469435	0.314662	0.268771	0.358435	0.475618	0.251897	0.581975	0.413763	0.237958	-0.0979683	0.456529
GSM1854927	lung_K212	widetype	10.311	5.6756	9.05736	11.5126	1545.65	10.0978	9.91577	0.851608	1.03676	0.919258	0.902495	0.273028	0.452825	0.515456	0.703565	0.466247	0.240588	0.446793	0.299367	0.126783	0.399746	0.30301	0.298402	0.383668	0.465245	0.183111	0.587582	0.428546	0.207963	-0.0827222	0.476685
GSM1854928	lung_K101	widetype	10.7714	5.48554	8.10954	11.1934	679.097	10.0442	9.79207	1.00506	0.924762	0.866694	0.8412	0.321382	0.228293	0.38661	0.714245	0.446969	0.238052	0.412363	0.32185	0.0948432	0.449371	0.302745	0.228033	0.371975	0.485028	0.211428	0.576247	0.421185	0.214309	-0.109898	0.484844
GSM1854929	lung_K314	widetype	10.0872	5.28559	8.12834	11.0822	480.858	10.0434	10.1387	0.938855	0.8299	0.820674	0.806494	0.203604	0.170526	0.323225	0.708553	0.437451	0.244441	0.373123	0.188888	0.0747032	0.343073	0.302501	0.250841	0.303268	0.481474	0.191991	0.453824	0.412925	0.223596	-0.0854371	0.476479
GSM1854930	lung_K444	MUT	10.3206	5.11526	7.83444	11.0691	363.134	9.64996	9.9874	1.17294	0.800174	0.733293	0.757954	0.0720177	0.154959	0.289852	0.684273	0.460618	0.232658	0.375277	0.147077	0.10151	0.350718	0.286523	0.28529	0.292029	0.49533	0.209756	0.471393	0.409271	0.223863	-0.0158411	0.503459
GSM1854931	lung_K431	widetype	10.8488	5.09524	8.33367	11.2217	525.573	9.90188	10.0863	0.974332	0.921221	0.897343	0.849132	0.248086	0.285112	0.449607	0.707572	0.449616	0.26773	0.424825	0.339125	0.093809	0.424545	0.3196	0.281332	0.387237	0.492989	0.238163	0.5898	0.425684	0.264979	-0.0575821	0.487507
GSM1854932	lung_K040	widetype	10.304	5.99251	9.75227	11.4275	1654.64	10.0439	9.47947	0.898733	1.05755	0.858618	0.888911	0.0815184	0.228328	0.371113	0.697979	0.504823	0.246683	0.394607	0.179464	0.124838	0.360639	0.319768	0.20108	0.337596	0.506416	0.172546	0.561507	0.408189	0.209954	-0.0935717	0.466717
GSM1854933	lung_K011	MUT	9.33042	5.86066	7.49436	10.0963	244.489	10.2773	10.4118	1.2084	0.757167	0.695878	0.791929	-0.0670916	0.262411	0.295155	0.623986	0.410589	0.205731	0.28537	-0.0234684	0.157523	0.279934	0.213737	0.328573	0.268281	0.422364	0.0734807	0.338723	0.373321	0.142163	-0.127496	0.410675
GSM1854934	lung_K160	widetype	10.3014	5.16571	7.53958	11.4613	804.485	9.81204	9.7333	1.35147	0.941062	0.786603	0.815092	0.114133	0.178547	0.345028	0.679655	0.452253	0.233205	0.35726	0.166004	0.00868927	0.379899	0.286584	0.225066	0.368185	0.50283	0.213953	0.496301	0.390133	0.217641	-0.0781001	0.459617
GSM1854935	lung_K380	widetype	10.938	5.80291	7.71425	10.8388	571.821	10.0232	9.49011	1.12243	0.874046	0.759759	0.801213	-0.000675439	0.17297	0.259315	0.681821	0.484177	0.187712	0.336735	0.0646555	0.140264	0.32019	0.267307	0.230644	0.323942	0.410278	0.195293	0.389338	0.386043	0.191308	0.0101964	0.47406
GSM1854936	lung_K114	MUT	9.92232	4.81496	7.0303	10.2181	216.917	9.95822	10.1217	1.68643	0.672325	0.655217	0.719692	-0.16317	-0.0169186	0.20247	0.624111	0.351782	0.178639	0.267446	-0.0858863	-0.0815714	0.135902	0.193463	0.202312	0.200487	0.413616	0.0390494	0.203063	0.302887	0.102202	-0.16339	0.413912
GSM1854937	lung_K233	widetype	10.0614	6.09941	8.12021	11.3453	595.766	9.84673	10.0182	1.12234	0.910952	0.859644	0.849557	0.0724967	0.295264	0.31875	0.701356	0.496865	0.280714	0.400083	0.238596	0.0886056	0.456323	0.29542	0.299389	0.374832	0.515933	0.295636	0.579975	0.39766	0.275986	0.109889	0.497377
GSM1854938	lung_K347	widetype	9.32047	7.17315	8.84804	11.7924	936.643	10.0113	9.92684	1.33812	0.943732	0.824952	0.892937	-0.0517953	0.416417	0.336539	0.674459	0.45321	0.236974	0.37903	0.0520195	0.143677	0.395947	0.264678	0.270701	0.383212	0.486553	0.154059	0.469964	0.373843	0.217601	0.108408	0.447522
GSM1854939	lung_K118	widetype	10.4599	5.90179	9.62638	11.0904	1412.13	10.3772	9.99212	1.22609	0.997044	0.804127	0.867862	0.0753552	0.216621	0.315905	0.667832	0.448874	0.205333	0.355342	0.177083	0.101662	0.301641	0.247043	0.25835	0.316775	0.487764	0.116636	0.35983	0.373121	0.1886	-0.160773	0.445703
GSM1854940	lung_K158	widetype	10.371	5.81632	7.54452	10.9373	639.171	10.0968	10.3948	1.18564	0.901906	0.817382	0.830401	0.070135	0.292477	0.377683	0.698031	0.413095	0.221175	0.380994	0.127692	0.123745	0.366253	0.286251	0.255562	0.361131	0.478201	0.174041	0.45885	0.40703	0.223941	-0.026015	0.450799
GSM1854941	lung_K288	widetype	9.68392	6.37899	9.64611	11.6253	1515.89	9.79097	9.42718	1.02623	1.11872	0.881247	0.93383	0.138217	0.293382	0.318077	0.673221	0.461747	0.221139	0.34431	0.226819	0.0782941	0.338047	0.252378	0.311058	0.317342	0.456981	0.114605	0.44536	0.371756	0.156823	-0.0906359	0.423431
GSM1854942	lung_K129	widetype	9.78242	5.59576	8.26251	11.1202	344.167	9.97369	10.5036	1.37557	0.806313	0.759672	0.815821	0.0685297	0.263406	0.31452	0.668774	0.467171	0.259979	0.365658	0.199888	0.168524	0.473775	0.26759	0.237472	0.316851	0.47001	0.169832	0.500777	0.378555	0.210286	-0.213374	0.468942
GSM1854943	lung_K439	widetype	10.2858	6.11206	8.17995	11.6554	883.551	10.3898	10.1926	1.08663	0.944032	0.805866	0.857024	-0.0304729	0.211056	0.346632	0.664906	0.460928	0.222822	0.368182	0.0342585	0.0983132	0.337934	0.254395	0.254228	0.329833	0.484541	0.193168	0.454804	0.396252	0.195372	-0.141423	0.44986
GSM1854944	lung_K021	widetype	10.3046	6.14361	8.87698	10.9333	921.698	9.7094	9.5412	1.03421	0.995382	0.874324	0.875899	0.191754	0.328469	0.419945	0.7003	0.515903	0.240722	0.424347	0.265071	0.115822	0.455565	0.322623	0.285655	0.363443	0.510634	0.217861	0.600387	0.448874	0.22336	-0.0401231	0.49023
GSM1854945	lung_K127	widetype	10.2303	6.63781	9.05367	10.6617	728.322	10.1715	9.62783	1.38405	0.949602	0.859971	0.860021	0.0748934	0.348529	0.424264	0.663334	0.46713	0.2047	0.399512	0.171751	0.102958	0.433308	0.286942	0.257236	0.362834	0.50396	0.200928	0.537961	0.409198	0.226163	-0.0431176	0.470248
GSM1854946	lung_K091	widetype	10.6459	5.22482	8.32112	11.5698	777.696	10.3924	9.26309	1.03048	0.847521	0.795612	0.810072	0.0531517	0.196011	0.333965	0.679243	0.493409	0.272325	0.405954	0.171682	0.0532845	0.486493	0.282582	0.222137	0.38755	0.485252	0.258628	0.555498	0.397211	0.212721	-0.0480801	0.452559
GSM1854947	lung_K378	widetype	10.4464	4.85825	7.80298	9.89574	565.894	9.86556	9.68498	1.39875	0.86103	0.826345	0.835507	-0.121145	0.2546	0.267808	0.648166	0.457488	0.181541	0.317633	0.160161	0.0280287	0.387765	0.251382	0.213612	0.343768	0.500529	0.164464	0.526898	0.35417	0.17002	-0.00810679	0.476685
GSM1854948	lung_K382	widetype	10.5298	5.31963	6.99607	10.2693	347.065	9.63674	9.61729	1.4262	0.779122	0.769984	0.784325	0.0110273	0.178974	0.330272	0.685205	0.383418	0.230581	0.350463	0.0987001	-0.0011093	0.228477	0.209235	0.276139	0.332817	0.454115	0.162737	0.424655	0.346304	0.130119	0.122039	0.455902
GSM1854949	lung_K272	widetype	10.3074	5.52436	7.72672	10.4064	565.694	10.2954	9.85704	1.03258	0.926914	0.831998	0.81769	0.151852	0.198716	0.361053	0.67535	0.434612	0.238556	0.378991	0.185449	0.0394242	0.362056	0.290545	0.248464	0.345277	0.475079	0.199194	0.512401	0.405856	0.23134	-0.138707	0.50007
GSM1854950	lung_K063	widetype	11.0635	6.49371	7.85102	11.1558	568.194	9.74099	9.83434	1.05522	0.872293	0.860973	0.823755	0.327046	0.280177	0.355966	0.691372	0.43052	0.25276	0.388132	0.340044	0.0928058	0.371121	0.323616	0.305672	0.346835	0.50847	0.183773	0.463953	0.431564	0.217446	-0.0601574	0.497539
GSM1854951	lung_K008	widetype	10.6322	5.40371	8.22485	11.0066	814.612	10.054	9.61973	0.919869	0.936433	0.868998	0.84448	0.282519	0.271562	0.41958	0.701091	0.438987	0.259631	0.425829	0.330069	0.0490331	0.426907	0.319456	0.285009	0.356552	0.461389	0.212982	0.565373	0.445364	0.263564	-0.106227	0.481364
GSM1854952	lung_K147	MUT	10.8936	5.22122	7.05399	10.8554	417.956	9.81275	9.594	1.32012	0.853704	0.822703	0.803726	0.196564	0.21471	0.361325	0.690237	0.455377	0.223767	0.374405	0.251865	0.0555983	0.424393	0.290547	0.307082	0.373152	0.491361	0.217232	0.53855	0.41175	0.226478	-0.0651946	0.497954
GSM1854953	lung_K381	MUT	10.2788	5.23817	8.48527	10.7691	569.93	9.75614	9.8701	1.43866	0.889142	0.780473	0.803074	0.284444	0.285966	0.406025	0.676403	0.398679	0.217654	0.388152	0.227399	0.0851822	0.284787	0.29677	0.267307	0.296161	0.417546	0.10489	0.435867	0.368489	0.166047	-0.115441	0.460169
GSM1854954	lung_K239	widetype	10.3721	6.00594	8.2803	11.1416	1132.52	10.3061	10.0809	0.864423	0.975162	0.910825	0.891534	0.0382711	0.319749	0.373734	0.690515	0.492601	0.249632	0.41467	0.17638	0.146855	0.516678	0.336528	0.274511	0.36433	0.460282	0.301902	0.611827	0.446345	0.26188	-0.0309338	0.48097
GSM1854955	lung_K185	MUT	9.93847	4.33289	7.34304	9.70796	367.823	10.305	9.68984	1.64748	0.756934	0.691959	0.757226	-0.0466723	0.0346975	0.251947	0.644925	0.360499	0.182662	0.287072	0.0744484	-0.00916721	0.205367	0.206759	0.145034	0.282497	0.480528	0.0808887	0.346173	0.336688	0.095804	-0.0573216	0.420047
GSM1854956	lung_K180	widetype	8.90371	5.72266	7.94552	12.1165	1295.12	9.53524	9.70609	0.890927	0.892251	0.834886	0.8732	0.0697661	0.445415	0.491503	0.683414	0.381592	0.241969	0.382956	0.167515	0.124994	0.320986	0.255096	0.324599	0.321551	0.438646	0.154914	0.496592	0.438748	0.168597	-0.117323	0.409089
GSM1854957	lung_K066	widetype	10.7802	4.42433	7.96767	11.2255	585.592	9.84996	9.67817	1.16267	0.882599	0.749337	0.81583	-0.121475	0.121868	0.242312	0.675857	0.43308	0.19676	0.350521	0.00091178	0.131817	0.313857	0.224646	0.230289	0.350013	0.489173	0.178247	0.401603	0.38131	0.171172	-0.166254	0.426748
GSM1854958	lung_K192	widetype	10.1573	5.86789	8.13978	11.1369	523.532	9.74652	9.37687	1.08277	0.959824	0.873364	0.855791	0.16086	0.223523	0.354147	0.704592	0.46865	0.228374	0.393478	0.282695	0.0658747	0.421779	0.299507	0.262314	0.364916	0.493233	0.21098	0.515548	0.433521	0.21556	-0.0455356	0.486174
GSM1854959	lung_K045	widetype	10.115	5.92963	8.50981	11.57	831.252	9.59737	9.88411	0.867733	0.904558	0.885873	0.8457	0.232815	0.325044	0.43824	0.712779	0.46856	0.283216	0.432513	0.255043	0.142929	0.48155	0.332019	0.275522	0.405262	0.505802	0.237053	0.62569	0.453956	0.264605	-0.0778482	0.493492
GSM1854960	lung_K123	widetype	11.0209	5.20102	8.30467	10.3882	573.246	9.78994	9.44546	0.954201	0.950552	0.790163	0.846292	-0.137133	0.132307	0.282607	0.702928	0.4332	0.242413	0.328355	0.0424373	0.109811	0.307638	0.241597	0.26332	0.340821	0.534705	0.15612	0.424773	0.375947	0.137394	-0.0593408	0.46504
GSM1854961	lung_K255	widetype	9.45363	6.20256	7.62773	10.5295	568.508	9.39261	9.76743	1.10408	0.853451	0.819956	0.863547	-0.094956	0.304344	0.33178	0.665307	0.458781	0.229818	0.363299	0.145594	0.204734	0.450206	0.262347	0.286315	0.339567	0.451934	0.160178	0.510869	0.40827	0.200885	-0.158942	0.419805
GSM1854962	lung_K243	widetype	10.9258	4.79102	8.36009	10.8334	477.754	9.85623	9.33688	1.10937	0.877988	0.824825	0.825294	0.183795	0.208816	0.365675	0.688133	0.43547	0.253029	0.388105	0.196324	0.0458296	0.341467	0.289634	0.242871	0.344176	0.480509	0.198328	0.512883	0.392362	0.196153	-0.0301949	0.460313
GSM1854963	lung_K143	widetype	9.78642	5.69474	7.34688	11.2875	315.983	10.0523	10.0969	1.05385	0.877954	0.831144	0.834633	0.0950917	0.216563	0.288542	0.677282	0.445881	0.203513	0.407657	0.174727	0.0231487	0.387504	0.30665	0.231422	0.349417	0.462061	0.161354	0.443145	0.407778	0.20904	-0.134148	0.463837
GSM1854964	lung_K253	widetype	10.2451	5.10879	8.49741	11.4706	515.205	9.58416	9.56716	1.13709	0.883184	0.798114	0.816651	-0.178508	0.0961665	0.204987	0.667209	0.470745	0.182412	0.342753	0.00326556	0.146278	0.322393	0.240237	0.245152	0.276575	0.449086	0.139993	0.348752	0.374951	0.18417	-0.0636104	0.446593
GSM1854965	lung_K235	widetype	10.3855	6.24998	9.51703	11.9257	1285.45	9.82	9.51025	0.900628	1.00955	0.884117	0.891833	0.104835	0.36645	0.389463	0.683206	0.493993	0.28839	0.4046	0.224186	0.113341	0.502653	0.3007	0.235488	0.36732	0.488948	0.229583	0.569143	0.404628	0.274664	-0.0478713	0.475919
GSM1854966	lung_K010	widetype	10.8307	5.14091	8.27392	11.1529	591.825	9.64138	9.86237	1.22875	0.902457	0.823386	0.822771	0.0562677	0.216977	0.365502	0.694017	0.441725	0.251862	0.397049	0.129266	0.0868746	0.379365	0.287978	0.250123	0.345465	0.512868	0.230774	0.50608	0.451223	0.220803	-0.0397669	0.474178
GSM1854967	lung_K025	widetype	10.0454	6.08745	9.31953	11.6779	1122.28	9.92885	9.67723	1.37151	1.04033	0.839509	0.8789	-0.113872	0.173885	0.302804	0.680839	0.488191	0.218606	0.376102	0.0620495	0.0486476	0.409618	0.268087	0.27225	0.346931	0.501922	0.157419	0.427828	0.399061	0.211468	0.0411481	0.458641
GSM1854968	lung_K109	widetype	9.37552	6.96055	8.4189	11.1801	848.764	9.91856	9.71744	0.941868	0.981432	0.901807	0.899361	0.193598	0.395547	0.481322	0.701142	0.404725	0.262725	0.44454	0.259758	0.0612048	0.414588	0.322104	0.320999	0.341002	0.465951	0.214812	0.595414	0.448611	0.201783	-0.113618	0.460843
GSM1854969	lung_K441	widetype	9.65851	6.05513	7.78735	9.60671	350.889	9.70811	9.69538	1.10666	0.751338	0.718524	0.792781	-0.103166	0.211206	0.269861	0.683438	0.370425	0.192078	0.285506	0.0818331	0.0167283	0.220452	0.195152	0.211967	0.274118	0.433349	0.0457203	0.299303	0.304586	0.10975	-0.129316	0.423531
GSM1854970	lung_K351	widetype	10.8774	5.89487	9.07961	11.6422	965.715	9.86009	9.73822	0.849084	0.966775	0.886764	0.88493	0.47068	0.406944	0.448409	0.717192	0.365175	0.243906	0.416551	0.499752	0.136785	0.28736	0.306356	0.296035	0.298613	0.43898	0.0953843	0.421653	0.40088	0.19453	-0.153882	0.438106
GSM1854971	lung_K099	MUT	10.1783	6.92055	8.5048	11.5892	665.684	9.798	9.84908	1.14111	0.955874	0.875049	0.861095	0.385576	0.35396	0.410942	0.70821	0.398228	0.254905	0.409111	0.40265	0.0629232	0.337462	0.292662	0.320629	0.334154	0.480125	0.181803	0.534554	0.42667	0.208126	-0.029609	0.456456
GSM1854972	lung_K309	widetype	11.1923	4.82784	7.72853	10.8996	471.212	9.61254	10.1963	1.09772	0.773673	0.792439	0.797639	0.0172937	0.138103	0.305912	0.676397	0.429038	0.265568	0.369743	0.117599	0.0763883	0.370022	0.264958	0.239082	0.345852	0.512104	0.191149	0.509335	0.419217	0.195007	-0.0614292	0.469809
GSM1854973	lung_K140	widetype	10.659	5.13598	9.08441	11.1279	626.663	10.2672	8.73422	1.03318	0.973527	0.827037	0.8468	-0.0740221	0.104006	0.286313	0.698004	0.441595	0.219276	0.346755	0.0127834	0.0468076	0.342712	0.270947	0.2649	0.314737	0.474012	0.138607	0.48356	0.433312	0.205808	-0.0879128	0.479507
GSM1854974	lung_K281	widetype	10.5516	5.23	7.8266	11.1918	873.375	10.5142	10.0945	0.98617	0.929813	0.927855	0.862967	0.0772928	0.258932	0.473708	0.72986	0.426788	0.262869	0.412943	0.259161	0.112089	0.521465	0.338109	0.256901	0.396188	0.490825	0.284223	0.673995	0.452343	0.283777	-0.0419499	0.487496
GSM1854975	lung_K242	MUT	9.82818	5.59163	8.2515	11.0952	625.924	9.92297	10.2761	1.26696	0.934475	0.806535	0.845644	0.0708915	0.361835	0.405541	0.688208	0.460469	0.221733	0.366227	0.16238	0.117295	0.35118	0.283509	0.323427	0.34977	0.446888	0.187931	0.490294	0.361675	0.232915	0.202563	0.474363
GSM1854976	lung_K303	widetype	9.36738	6.05131	8.4768	11.221	808.305	9.68748	9.26667	1.27876	0.979707	0.90958	0.905819	0.239535	0.471401	0.570931	0.715029	0.406424	0.232465	0.4504	0.378703	0.113039	0.436326	0.316988	0.294528	0.379224	0.438353	0.195409	0.612402	0.423387	0.263841	-0.106006	0.478893
GSM1854977	lung_K154	widetype	10.4005	6.25154	8.24179	11.3305	890.251	9.63372	10.3126	1.09525	0.992997	0.887458	0.873804	0.40467	0.360681	0.487311	0.696052	0.443369	0.24269	0.418898	0.375946	0.116867	0.361766	0.326043	0.273205	0.343087	0.461351	0.168161	0.534827	0.452527	0.247443	-0.166427	0.469766
GSM1854978	lung_K170	widetype	10.814	5.53679	8.25054	11.2512	663.64	10.1053	9.9197	0.960562	0.955465	0.888739	0.855751	0.211212	0.232233	0.351367	0.700261	0.484441	0.251392	0.41189	0.224889	0.0824776	0.42013	0.299282	0.26631	0.370516	0.51031	0.266686	0.581718	0.434044	0.265035	0.00145918	0.501185
GSM1854979	lung_K398	MUT	10.2721	5.05078	7.60116	11.2315	527.177	9.77895	10.4521	1.50418	0.918051	0.835056	0.824603	0.120988	0.240718	0.35085	0.685395	0.436558	0.250741	0.36738	0.198017	0.0377546	0.416886	0.292502	0.273016	0.367709	0.502688	0.254433	0.558734	0.423715	0.255894	-0.000874835	0.488893
GSM1854980	lung_K221	widetype	11.006	4.79792	7.93871	11.5516	508.964	9.95883	9.79476	0.953592	0.810729	0.769309	0.779586	0.162651	0.277222	0.427933	0.690203	0.426814	0.249269	0.391904	0.169318	0.128521	0.313399	0.297921	0.307676	0.326822	0.509528	0.224223	0.536654	0.404983	0.218196	-0.00662678	0.496687
GSM1854981	lung_K039	widetype	9.31391	5.85913	8.91252	10.1788	783.585	9.94472	9.31947	1.10471	0.946799	0.773062	0.859702	-0.126015	0.219337	0.375295	0.640801	0.339714	0.161031	0.280757	-0.0253705	-0.00776262	0.236958	0.217656	0.26531	0.293008	0.452066	0.0596206	0.380694	0.325436	0.116927	-0.224081	0.397
GSM1854982	lung_K321	widetype	10.833	4.98721	9.5013	11.3377	1448.7	10.0711	9.38409	0.875847	1.06885	0.899556	0.899089	0.207352	0.3496	0.481594	0.704386	0.470888	0.270176	0.436767	0.241458	0.0880364	0.393109	0.326167	0.258895	0.377895	0.475705	0.21619	0.576776	0.419501	0.224965	-0.0381987	0.461699
GSM1854983	lung_K238	MUT	9.70781	4.99888	8.61684	11.2491	505.606	10.1039	10.0785	1.55949	0.911346	0.75888	0.826372	0.0509631	0.224682	0.288637	0.642238	0.400271	0.186648	0.33821	0.107406	0.0630006	0.311631	0.233387	0.23075	0.311458	0.472878	0.0987349	0.408823	0.340043	0.154593	-0.0256094	0.404519
GSM1854984	lung_K368	MUT	10.3433	5.07032	8.00287	11.5046	531.092	9.75695	10.1339	1.12095	0.920837	0.816531	0.830005	0.234621	0.241063	0.348933	0.677694	0.451818	0.246105	0.416129	0.259739	0.10451	0.387401	0.305262	0.249683	0.333395	0.447118	0.226078	0.51448	0.431778	0.2406	-0.0217405	0.481219
GSM1854985	lung_K298	widetype	10.6404	5.51327	8.2615	11.3124	1040.13	9.90772	9.74371	1.04183	0.992409	0.907069	0.877555	0.183734	0.349556	0.435465	0.710015	0.481074	0.279777	0.405346	0.32991	0.0786069	0.438222	0.332188	0.290145	0.347218	0.504657	0.267203	0.559174	0.427904	0.277909	-0.00834651	0.482449
GSM1854986	lung_K363	widetype	10.2238	5.84656	8.72886	11.2663	990.197	10.255	9.7547	1.05312	1.00666	0.915843	0.895116	0.140282	0.293337	0.418996	0.70027	0.457819	0.23943	0.432563	0.19741	0.0880418	0.447536	0.314721	0.270221	0.369045	0.488961	0.226356	0.588529	0.44168	0.244806	-0.0521606	0.468383
GSM1854987	lung_K159	widetype	10.5097	5.15732	7.75224	10.5435	502.89	9.56984	9.79483	1.08311	0.822494	0.774465	0.80238	0.0355154	0.115471	0.290706	0.675879	0.455666	0.249713	0.32617	0.11269	0.0863511	0.321658	0.269896	0.287466	0.304228	0.481884	0.155523	0.431027	0.409251	0.205005	-0.0513917	0.474155
GSM1854988	lung_K058	widetype	10.2548	5.0619	8.26247	10.9904	746.478	9.9611	10.0206	1.10803	0.936656	0.896221	0.841687	0.148397	0.187288	0.34979	0.688234	0.501925	0.203073	0.385002	0.212844	0.0302484	0.399502	0.285155	0.255909	0.370453	0.487346	0.215325	0.536043	0.411485	0.2292	0.0193898	0.474768
GSM1854989	lung_K268	widetype	10.3543	4.17264	7.44718	11.1121	335.819	10.0567	10.292	1.59126	0.832075	0.801564	0.80923	-0.0592542	0.17081	0.293961	0.676379	0.469537	0.241655	0.343666	0.0842903	0.0332949	0.361045	0.262817	0.302482	0.34203	0.477331	0.208709	0.490254	0.385737	0.227598	-0.0243987	0.469689
[truncated: 249 more rows]

## Sheet: Table S4
Table S4. processed data of scRNA dataset
	Percentage of cellular subtypes								cancer cells											Myeloid cells											T cells											B cells
[truncated: 43 more rows]
[truncated: 14 more columns]

## Sheet: Table S5
Table S5. Clinicopathological information of Ravi lung cancer cohort
[truncated: 49 more rows]

[truncated: 2 more sheets: Table S6, Table S7]
